# Supplementary material for: Genes related to allergen exposure in allergic rhinitis: a gene-chip-based study in a mouse model
Source: BMC Med Genomics. 2022 Nov 25;15:243. doi: 10.1186/s12920-022-01389-4 (PMC9701046; doi:10.1186/s12920-022-01389-4)
Supplement: Supplementary file 1 — Additional file 1: Table S1. Primers used for qRT-PCR. [file 12920_2022_1389_MOESM1_ESM.xlsx]

## Sheet: Sheet1
			Table S1. Primers used for qRT-PCR
			Genes	Gene Description	Primer
			BCL3	B cell leukemia/lymphoma 3	QT01164611a
			HNRNPA3	heterogeneous nuclear ribonucleoprotein A3	QT01779624a
			SBNO2	strawberry notch homolog 2 (Drosophila)	QT00153713a
			NFKB2	nuclear factor of kappa light polypeptide gene enhancer in B cells 2, p49/p100	QT00129864a
			FABP5	fatty acid binding protein 5, epidermal	QT01743770a
			RPL38	ribosomal protein L38	QT00145726a
			SPRR2A1	small proline-rich protein 2A1	QT02256170a
			CISH	cytokine inducible SH2-containing protein	QT00247681a
			MS4A6D	membrane-spanning 4-domains, subfamily A, member 6D	QT00165305a
			CD53	CD53 antigen	QT00164801a
			BHLHE40	basic helix-loop-helix family, member e40	QT00108661a
			CLDN4	claudin 4	QT00252084a
			OSMR	oncostatin M receptor	QT00104433a
			TNFAIP2	tumor necrosis factor, alpha-induced protein 2	QT00154812a
			TNIP3	TNFAIP3 interacting protein 3	QT00127519a
			TREM1	triggering receptor expressed on myeloid cells 1	QT00153979a
			ENTPD3	ectonucleoside triphosphate diphosphohydrolase 3	forward: acctgtcccgtgcttaaatg reverse: agacagagtgaagcccctga
			SOCS3	suppressor of cytokine signaling 3	forward: cacctggactcctatgagaaagtga reverse: ggagcatcatactgatccaggaa
			GAPDH	glyceraldehyde-3-phosphate dehydrogenase	forward: cggatttggccgtattggg reverse: ctcgctcctggaagatgg
			ZC3H12A	zinc finger CCCH type containing 12A	probe #76b forward: gaagcaatgtggccatgag reverse: cctcgctccagaaaccag
			SLC6A14	solute carrier family 6 (neurotransmitter transporter), member 14	probe #48b forward: gaagtttttcggccaggac reverse: atccattccacttgacctctg
			CSF2RB2	colony stimulating factor 2 receptor, beta 2, low-affinity (granulocyte-macrophage)	probe #83b forward: ccagctcatggtcccact reverse: ggggctgatgtggatgtc
			β-actin	beta-actin	probe #63b forward: ggatgcagaaggagattactgc reverse: ccaccgatccacacagagta
			a.QuantiTect Primer Assay (Qiagen) b.Universal ProbeLibrary probes (Roche)
