# Supplementary material for: Genes related to allergen exposure in allergic rhinitis: a gene-chip-based study in a mouse model
Source: BMC Med Genomics. 2022 Nov 25;15:243. doi: 10.1186/s12920-022-01389-4 (PMC9701046; doi:10.1186/s12920-022-01389-4)
Supplement: Supplementary file 2 — Additional file 2: Table S2. Differentially expressed genes. [file 12920_2022_1389_MOESM2_ESM.xlsx]

## Sheet: 2119 DEG
Table S2. Differentially expressed genes
UniqueID	Gene Symbol	Gene Description	Parametric p-value	FDR	Geom mean of intensities in control	Geom mean of intensities in OVA	Geom mean of intensities in 4w-after	Gene Accession	mRNA Accession
10608138	Ddx3y	"DEAD (Asp-Glu-Ala-Asp) box polypeptide 3, Y-linked "	1e-07	3.53167e-05	14.85	172.64	170.47	NM_012008	NM_012008
10608001	Eif2s3y	"eukaryotic translation initiation factor 2, subunit 3, structural gene Y-linked "	1e-07	3.53167e-05	9.93	313.6	311.19	NM_012011	NM_012011
10490203	Gnas	"GNAS (guanine nucleotide binding protein, alpha stimulating) complex locus "	1e-07	3.53167e-05	90.04	101.01	271.52	NM_010309	NM_010309
10607972	Kdm5d	lysine (K)-specific demethylase 5D	1e-07	3.53167e-05	27.82	133.97	149.46	NM_011419	NM_011419
10608107	Uty	"ubiquitously transcribed tetratricopeptide repeat gene, Y chromosome "	1e-07	3.53167e-05	10.81	162.18	205.62	NM_009484	NM_009484
10606178	Xist	inactive X specific transcripts	1e-07	3.53167e-05	1797.69	19.73	20.54	NR_001463	NR_001463
10565083	Rps17	ribosomal protein S17	2e-07	5.2975e-05	685.77	571.96	1466.78	NM_009092	NM_009092
10377429	Snord118	"small nucleolar RNA, C/D box 118 "	2e-07	5.2975e-05	421.84	1349.93	313.4	NR_028566	NR_028566
10365545	Pah	phenylalanine hydroxylase	3e-07	6.357e-05	52.49	18.18	13.54	NM_008777	NM_008777
10558919	Snora52	"small nucleolar RNA, H/ACA box 52 "	3e-07	6.357e-05	3004.06	3355.84	1276.66	NR_034049	NR_034049
10511629	Gm10136	predicted pseudogene 10136	4e-07	6.52e-05	249.15	261.9	523.7	NM_001178039	NM_001178039
10508721	Snora44	"small nucleolar RNA, H/ACA box 44 "	4e-07	6.52e-05	166.55	691.44	196.74	NR_034050	NR_034050
10443108	Syngap1	synaptic Ras GTPase activating protein 1 homolog (rat)	4e-07	6.52e-05	166.22	120.01	45.33	XM_003086051	XM_003086051
10503212	Chd7	chromodomain helicase DNA binding protein 7	5e-07	6.62187e-05	60.98	93.09	138.8	NM_001081417	NM_001081417
10452978	Gm6548	eukaryotic translation elongation factor 1 alpha 1 pseudogene	5e-07	6.62187e-05	101.86	116.41	183.67	NR_003363	NR_003363
10390691	Nr1d1	"nuclear receptor subfamily 1, group D, member 1 "	5e-07	6.62187e-05	554.49	347.53	147.27	NM_145434	NM_145434
10508719	Snora16a	"small nucleolar RNA, H/ACA box 16A "	6e-07	7.47882e-05	226.31	534.65	213.42	NR_029412	NR_029412
10435455	Rpl35a	ribosomal protein L35A	7e-07	7.80684e-05	1085.14	1072.16	1960.18	Y16430	Y16430
10498921	Tdo2	"tryptophan 2,3-dioxygenase "	7e-07	7.80684e-05	21.67	10.7	9.42	NM_019911	NM_019911
10515187	Cyp4a14	"cytochrome P450, family 4, subfamily a, polypeptide 14 "	1e-06	0.000100905	37.21	13.13	11.87	NM_007822	NM_007822
10467319	Rbp4	"retinol binding protein 4, plasma "	1e-06	0.000100905	240.23	72.34	84.25	NM_001159487	NM_001159487
10436598	2810055G20Rik	RIKEN cDNA 2810055G20 gene	1.2e-06	0.00010595	18.05	30.8	64.99	ENSMUST00000068704	ENSMUST00000068704
10527448	Bud31	BUD31 homolog (yeast)	1.2e-06	0.00010595	167.48	177.24	306.33	NM_001008705	NM_001008705
10519321	Gm15772	ribosomal protein L26 pseudogene	1.2e-06	0.00010595	425.15	408.3	827.26	NR_003373	NR_003373
10606989	Tsc22d3	"TSC22 domain family, member 3 "	1.5e-06	0.00012714	109.13	126.99	270.3	NM_001077364	NM_001077364
10491595	4932438A13Rik	RIKEN cDNA 4932438A13 gene	1.6e-06	0.0001304	806.45	1015.36	1914.93	NM_172679	NM_172679
10387890	Cxcl16	chemokine (C-X-C motif) ligand 16	1.7e-06	0.000133419	66.47	160.02	111.01	NM_023158	NM_023158
10521036	Ino80	INO80 homolog (S. cerevisiae)	2e-06	0.00013671	471.97	480.22	853.88	BC061495	BC061495
10427471	Osmr	oncostatin M receptor	2e-06	0.00013671	112.94	340.22	166.32	NM_011019	NM_011019
10579828	Rps25	ribosomal protein S25	2e-06	0.00013671	310.89	353.15	535.55	NM_024266	NM_024266
10399725	Sox11	SRY-box containing gene 11	2e-06	0.00013671	71.98	169.42	155.25	NM_009234	NM_009234
10424779	Cks2	CDC28 protein kinase regulatory subunit 2	2.1e-06	0.000139059	757.57	499.62	382.48	NM_025415	NM_025415
10403023	Gm7016	predicted gene 7016	2.3e-06	0.000143344	13.7	28.74	122.39	ENSMUST00000103517	ENSMUST00000103517
10594590	Snx1	sorting nexin 1	2.3e-06	0.000143344	171.32	172.02	302.41	NM_019727	NM_019727
10395692	Arhgap5	Rho GTPase activating protein 5	2.4e-06	0.000145303	158.68	195.4	330.09	NM_009706	NM_009706
10413174	Rps24	ribosomal protein S24	2.6e-06	0.000153039	230.59	220.96	387.03	NM_011297	NM_011297
10410063	Rpl10a	ribosomal protein L10A	2.8e-06	0.000160357	1116.16	1040.39	1704.49	NM_011287	NM_011287
10416451	Cpb2	carboxypeptidase B2 (plasma)	2.9e-06	0.000161713	22.89	10.8	11.6	NM_019775	NM_019775
10362674	Rnu3a	U3A small nuclear RNA	3.5e-06	0.000190167	39.41	93.92	45.86	NR_002842	NR_002842
10508645	Snord85	"small nucleolar RNA, C/D box 85 "	3.7e-06	0.000196008	49.6	44.22	27.29	NR_028565	NR_028565
10436048	Prdx1	peroxiredoxin 1	4e-06	0.00020181	1124.19	1239.7	2043.99	NM_011034	NM_011034
10587486	Set	SET nuclear oncogene	4e-06	0.00020181	132.59	173.53	279.53	NM_023871	NM_023871
10485779	Olfr1295	olfactory receptor 1295	4.2e-06	0.000206972	64.92	22.36	24.93	NM_146403	NM_146403
10500268	Mrps21	mitochondrial ribosomal protein S21	4.5e-06	0.0002119	329.11	564.65	1080.9	NM_078479	NM_078479
10497296	Slc10a5	"solute carrier family 10 (sodium/bile acid cotransporter family), member 5 "	4.5e-06	0.0002119	123.22	124.57	239.29	NM_001010834	NM_001010834
10378434	Olfr406-ps	"olfactory receptor 406, pseudogene "	4.8e-06	0.000221113	138.05	63.53	48.42	NM_001011863	NM_001011863
10584572	Hspa8	heat shock protein 8	5.3e-06	0.000238951	1072.25	1385.82	2522.96	NM_031165	NM_031165
10440284	4930453N24Rik	RIKEN cDNA 4930453N24 gene	5.6e-06	0.000246496	84.64	98.91	172	BC020029	BC020029
10354418	Obfc2a	oligonucleotide/oligosaccharide-binding fold containing 2A	5.7e-06	0.000246496	127.72	238.57	190.34	NM_028696	NM_028696
10471503	Taf1d	"TATA box binding protein (Tbp)-associated factor, RNA polymerase I, D "	5.9e-06	0.000250042	112.09	132.13	76.12	BC110660	BC110660
10432176	Snora34	"small nucleolar RNA, H/ACA box 34 "	6.3e-06	0.000255065	61.43	71.91	34.19	NR_034051	NR_034051
10512904	Aldob	"aldolase B, fructose-bisphosphate "	6.4e-06	0.000255065	61.43	27.57	26.83	NM_144903	NM_144903
10508986	Stmn1	stathmin 1	6.4e-06	0.000255065	465.87	968.95	883.13	NM_019641	NM_019641
10494023	Rorc	RAR-related orphan receptor gamma	6.5e-06	0.000255065	136.48	219.85	351.3	NM_011281	NM_011281
10478938	Hax1	HCLS1 associated X-1	6.7e-06	0.000258133	135.74	140.35	240.66	NM_011826	NM_011826
10485027	F2	coagulation factor II	7.4e-06	0.000280011	65.24	45.62	33.16	NM_010168	NM_010168
10399677	Cox7a2l	cytochrome c oxidase subunit VIIa polypeptide 2-like	7.6e-06	0.000282533	136.71	119.74	196.28	NM_001159529	NM_001159529
10556206	Snora3	"small nucleolar RNA, H/ACA box 3 "	8.3e-06	0.000300761	382.42	498.54	176.91	NR_028079	NR_028079
10525397	Arpc3	"actin related protein 2/3 complex, subunit 3 "	8.5e-06	0.000300761	180.73	262.57	361.85	NM_019824	NM_019824
10401958	Naca	nascent polypeptide-associated complex alpha polypeptide	8.6e-06	0.000300761	466.84	460.02	762.47	NM_001113199	NM_001113199
10566477	Hpx	hemopexin	8.7e-06	0.000300761	107.56	29.36	28.45	NM_017371	NM_017371
10586157	Rpl4	ribosomal protein L4	8.8e-06	0.000300761	593.68	587.37	942.57	NM_024212	NM_024212
10490302	2810021G02Rik	RIKEN cDNA 2810021G02 gene	9.1e-06	0.000306078	7.35	8.32	15.43	NM_001162922	NM_001162922
10474669	Rpl27a	ribosomal protein L27A	9.4e-06	0.00030644	269.91	262.25	402.59	NM_011975	NM_011975
10431915	Slc38a4	"solute carrier family 38, member 4 "	9.4e-06	0.00030644	42.25	19.36	19.95	NM_027052	NM_027052
10393341	Rhbdf2	rhomboid 5 homolog 2 (Drosophila)	9.7e-06	0.000311429	123.56	149.46	90.88	NM_172572	NM_172572
10350923	Rfwd2	ring finger and WD repeat domain 2	1.06e-05	0.000323577	163.99	199.09	258.98	NM_011931	NM_011931
10405779	Mir23b	microRNA 23b	1.07e-05	0.000323577	178.31	188.41	310.84	NR_029530	NR_029530
10519905	Gnat3	"guanine nucleotide binding protein, alpha transducing 3 "	1.08e-05	0.000323577	12.13	12.77	18.96	NM_001081143	NM_001081143
10573637	Phkb	phosphorylase kinase beta	1.1e-05	0.000323577	276.59	247.58	422.76	NM_199446	NM_199446
10553080	Car11	carbonic anhydrase 11	1.12e-05	0.000323577	215.13	170.74	112.11	NM_009800	NM_009800
10375461	Rpl7	ribosomal protein L7	1.12e-05	0.000323577	335.78	315.11	509.5	NM_011291	NM_011291
10563099	Snord35b	"small nucleolar RNA, C/D box 35B "	1.12e-05	0.000323577	195.72	314.82	102.91	NR_000004	NR_000004
10591208	Uba52	ubiquitin A-52 residue ribosomal protein fusion product 1	1.13e-05	0.000323577	689.41	844.47	1400.3	NM_019883	NM_019883
10580391	Itfg1	integrin alpha FG-GAP repeat containing 1	1.16e-05	0.000327739	424.25	501	700.14	NM_028007	NM_028007
10430302	Csf2rb2	"colony stimulating factor 2 receptor, beta 2, low-affinity (granulocyte-macrophage) "	1.21e-05	0.000337367	62.37	148.8	69.38	NM_007781	NM_007781
10411235	Iqgap2	IQ motif containing GTPase activating protein 2	1.24e-05	0.000341242	524.49	584.53	830.63	NM_027711	NM_027711
10540472	Bhlhe40	"basic helix-loop-helix family, member e40 "	1.32e-05	0.000352284	145.4	282.31	133.56	NM_011498	NM_011498
10492735	Fgg	fibrinogen gamma chain	1.32e-05	0.000352284	25.55	11.93	9.63	NM_133862	NM_133862
10554926	Ccdc90b	coiled-coil domain containing 90B	1.33e-05	0.000352284	116.15	110.64	171.29	NM_025515	NM_025515
10583444	Olfr39	olfactory receptor 39	1.38e-05	0.000361015	194.17	63.64	67.97	NM_146825	NM_146825
10437687	Litaf	LPS-induced TN factor	1.45e-05	0.000374701	215.81	412.39	233.31	NM_019980	NM_019980
10596279	Dnajc13	"DnaJ (Hsp40) homolog, subfamily C, member 13 "	1.48e-05	0.000377846	26.02	35.06	63.73	NM_001163026	NM_001163026
10600355	Snora70	"small nucleolar RNA, H/ACA box 70 "	1.53e-05	0.000385961	97.85	147.75	84.67	NR_002899	NR_002899
10580649	Ces1e	carboxylesterase 1E	1.62e-05	0.000403856	121.85	132.36	194.7	NM_133660	NM_133660
10587534	Bckdhb	"branched chain ketoacid dehydrogenase E1, beta polypeptide "	1.64e-05	0.000404088	223.03	224.48	358.08	NM_199195	NM_199195
10363070	Gp49a	glycoprotein 49 A	1.71e-05	0.000409829	66.33	185.73	105.9	NM_008147	NM_008147
10591177	Olfr24	olfactory receptor 24	1.75e-05	0.000409829	399.26	368.58	237.07	NM_146606	NM_146606
10537306	Akr1d1	"aldo-keto reductase family 1, member D1 "	1.76e-05	0.000409829	23.4	13.19	13.86	NM_145364	NM_145364
10386187	Rpl24	ribosomal protein L24	1.76e-05	0.000409829	490.04	457.7	726.89	NM_024218	NM_024218
10559606	Tmem86b	transmembrane protein 86B	1.76e-05	0.000409829	224.11	240.77	116.97	NM_023440	NM_023440
10403352	Klf6	Kruppel-like factor 6	1.79e-05	0.000410129	140.95	220.95	246.67	NM_011803	NM_011803
10434733	Eif4a2	eukaryotic translation initiation factor 4A2	1.8e-05	0.000410129	733.14	876.76	1393.19	NM_013506	NM_013506
10347117	Cps1	carbamoyl-phosphate synthetase 1	1.84e-05	0.000414783	81.8	27.97	26.94	NM_001080809	NM_001080809
10350630	Fam129a	"family with sequence similarity 129, member A "	1.87e-05	0.000417108	253.71	336.69	418.63	NM_022018	NM_022018
10368748	Amd1	S-adenosylmethionine decarboxylase 1	1.97e-05	0.000427761	259.07	330.49	462.51	NM_009665	NM_009665
10528200	Hnrnpa3	heterogeneous nuclear ribonucleoprotein A3	2e-05	0.000427761	396.7	637.48	463.75	NM_053263	NM_053263
10394674	Socs2	suppressor of cytokine signaling 2	2.02e-05	0.000427761	601.75	1064.87	1019.61	NM_007706	NM_007706
10495685	Arhgap29	Rho GTPase activating protein 29	2.03e-05	0.000427761	113.53	167.2	228.87	NM_172525	NM_172525
10562647	Rpl29	ribosomal protein L29	2.06e-05	0.000427761	1237.87	1183.22	1855.03	L08651	L08651
10504640	E230008N13Rik	RIKEN cDNA E230008N13 gene	2.09e-05	0.000427761	99.02	125.75	195.03	NM_198660	NM_198660
10373626	Olfr796	olfactory receptor 796	2.09e-05	0.000427761	158.84	64.83	67.33	NM_146931	NM_146931
10355528	Tns1	tensin 1	2.09e-05	0.000427761	409.18	398.59	198.99	NM_027884	NM_027884
10442206	Zfp51	zinc finger protein 51	2.12e-05	0.000427761	84.26	83.25	138.59	NM_009558	NM_009558
10442238	3110052M02Rik	RIKEN cDNA 3110052M02 gene	2.13e-05	0.000427761	77.46	89.87	187.91	NM_001166497	NM_001166497
10501046	Gm10673	predicted gene 10673	2.14e-05	0.000427761	41.73	54.44	31.68	ENSMUST00000098753	ENSMUST00000098753
10379190	Vtn	vitronectin	2.16e-05	0.000427761	72.09	34.69	32.32	NM_011707	NM_011707
10431463	Fam116b	"family with sequence similarity 116, member B "	2.21e-05	0.00043361	216.53	189.75	123.78	NM_027081	NM_027081
10533549	Anapc5	anaphase-promoting complex subunit 5	2.27e-05	0.000437285	243.78	277.61	379.3	NM_021505	NM_021505
10487597	Il1b	interleukin 1 beta	2.27e-05	0.000437285	50.56	232.84	151.12	NM_008361	NM_008361
10435149	Fyttd1	forty-two-three domain containing 1	2.33e-05	0.000444799	124.7	135.11	182.57	NM_027226	NM_027226
10524060	Gm10417	predicted gene 10417	2.38e-05	0.000450288	17.94	17.97	10.46	ENSMUST00000100939	ENSMUST00000100939
10397761	Gm10432	predicted gene 10432	2.41e-05	0.000451682	156.75	142.52	80.21	ENSMUST00000101129	ENSMUST00000101129
10535894	Hmgb1	high mobility group box 1	2.43e-05	0.000451682	69.32	66.39	127.95	NM_010439	NM_010439
10360202	Nhlh1	nescient helix loop helix 1	2.48e-05	0.000452778	67.58	215.57	178.39	NM_010916	NM_010916
10421758	Akap11	A kinase (PRKA) anchor protein 11	2.49e-05	0.000452778	236.41	249.63	343.47	NM_001164503	NM_001164503
10394699	Rock2	Rho-associated coiled-coil containing protein kinase 2	2.5e-05	0.000452778	281.11	384.16	423.85	NM_009072	NM_009072
10426301	Tcea1	transcription elongation factor A (SII) 1	2.6e-05	0.000464079	437.1	483.99	663.88	NM_011541	NM_011541
10454831	Paip2	polyadenylate-binding protein-interacting protein 2	2.61e-05	0.000464079	385.96	465.02	633.1	NM_026420	NM_026420
10561552	Eif3k	"eukaryotic translation initiation factor 3, subunit K "	2.63e-05	0.000464079	263.03	286.53	429.73	NM_028659	NM_028659
10454192	Ttr	transthyretin	2.65e-05	0.000464079	119.61	49.23	48.59	NM_013697	NM_013697
10516823	Epb4.1	erythrocyte protein band 4.1	2.73e-05	0.000470315	199.25	266.99	321.32	NM_183428	NM_183428
10447429	Gm4832	predicted gene 4832	2.73e-05	0.000470315	72.31	73.62	124.04	NM_001190356	NM_001190356
10556127	Olfr479	olfactory receptor 479	2.8e-05	0.000478484	79.73	36.8	41.74	NM_001011742	NM_001011742
10538791	Tnip3	TNFAIP3 interacting protein 3	2.87e-05	0.000486522	18.49	48.86	15.27	NM_001001495	NM_001001495
10458663	Dpysl3	dihydropyrimidinase-like 3	2.96e-05	0.000489	357.52	598.17	588.61	NM_009468	NM_009468
10450374	D17H6S56E-5	"DNA segment, Chr 17, human D6S56E 5 "	2.97e-05	0.000489	123.29	349.97	241.97	L78788	L78788
10567941	Eif3c	"eukaryotic translation initiation factor 3, subunit C "	3e-05	0.000489	418.34	501.76	659.47	NM_146200	NM_146200
10583434	Olfr868	olfactory receptor 868	3e-05	0.000489	116.23	28.87	24.36	NM_146559	NM_146559
10427661	Spef2	sperm flagellar 2	3e-05	0.000489	255.34	244.45	415.48	ENSMUST00000077670	ENSMUST00000077670
10403253	Rps4x	"ribosomal protein S4, X-linked "	3.05e-05	0.000491223	888.3	804.15	1229.93	NM_009094	NM_009094
10481577	Uck1	uridine-cytidine kinase 1	3.06e-05	0.000491223	90.03	104.28	137.69	NM_011675	NM_011675
10523062	Alb	albumin	3.09e-05	0.000492309	34.15	15.74	14.25	NM_009654	NM_009654
10582427	Cbfa2t3	"core-binding factor, runt domain, alpha subunit 2, translocated to, 3 (human) "	3.16e-05	0.000499704	183.83	154.35	113.8	NM_009824	NM_009824
10424756	Mapk15	mitogen-activated protein kinase 15	3.24e-05	0.000505182	349.4	305.99	201.9	NM_177922	NM_177922
10399360	Rhob	"ras homolog gene family, member B "	3.27e-05	0.000505182	81.91	86.93	127.05	NM_007483	NM_007483
10563094	Rps11	ribosomal protein S11	3.28e-05	0.000505182	1200.46	1059.31	1826.97	NM_013725	NM_013725
10604076	Snora69	"small nucleolar RNA, H/ACA box 69 "	3.29e-05	0.000505182	113.2	134.47	79.19	NR_002900	NR_002900
10494114	Selenbp1	selenium binding protein 1	3.37e-05	0.000513743	147.88	115.38	228.47	NM_009150	NM_009150
10454099	Morf4l1	mortality factor 4 like 1	3.41e-05	0.000514827	1071.01	1223.81	1726.95	NM_001039147	NM_001039147
10365971	Btg1	"B-cell translocation gene 1, anti-proliferative "	3.44e-05	0.000514827	707.11	1125.24	918.74	NM_007569	NM_007569
10407358	Paip1	polyadenylate binding protein-interacting protein 1	3.45e-05	0.000514827	159.97	223.39	282.88	NM_145457	NM_145457
10450878	Olfr103	olfactory receptor 103	3.51e-05	0.000520118	62.98	40.9	37.26	NM_146833	NM_146833
10353689	Phf3	PHD finger protein 3	3.56e-05	0.000523864	349.33	350.82	495.86	NM_001081080	NM_001081080
10443027	A930001N09Rik	RIKEN cDNA A930001N09 gene	3.59e-05	0.000524635	203.8	302.05	310.16	NM_029870	NM_029870
10548207	Pzp	pregnancy zone protein	3.72e-05	0.00053991	50.62	33.09	32.12	NM_007376	NM_007376
10514466	Jun	Jun oncogene	3.75e-05	0.000540416	242	334.35	397.55	NM_010591	NM_010591
10542959	Bet1	blocked early in transport 1 homolog (S. cerevisiae)	3.79e-05	0.000540416	54.73	76.98	96.03	NM_009748	NM_009748
10457114	Bhmt	betaine-homocysteine methyltransferase	3.8e-05	0.000540416	44.11	29.31	24.17	NM_016668	NM_016668
10388308	Olfr411	olfactory receptor 411	3.9e-05	0.00055094	255.85	337.85	210.88	NM_146709	NM_146709
10497501	Naaladl2	N-acetylated alpha-linked acidic dipeptidase-like 2	4.04e-05	0.000566938	52.63	44.96	152	XM_975226	XM_975226
10530759	Ube2n	ubiquitin-conjugating enzyme E2N	4.12e-05	0.000567345	202.12	243.09	468.61	NM_080560	NM_080560
10499470	Rusc1	RUN and SH3 domain containing 1	4.13e-05	0.000567345	200.49	204.8	138.05	NM_028188	NM_028188
10566591	Olfr695	olfactory receptor 695	4.14e-05	0.000567345	33.88	12.82	12.96	NM_146598	NM_146598
10565962	P2ry2	"purinergic receptor P2Y, G-protein coupled 2 "	4.15e-05	0.000567345	77.63	104.21	61.41	NM_008773	NM_008773
10551614	Ech1	"enoyl coenzyme A hydratase 1, peroxisomal "	4.2e-05	0.000568643	550.68	390.35	538.69	NM_016772	NM_016772
10451549	Gm4945	predicted gene 4945	4.23e-05	0.000568643	1126.29	1031.17	1664.86	ENSMUST00000075152	ENSMUST00000075152
10500928	Capza1	"capping protein (actin filament) muscle Z-line, alpha 1 "	4.24e-05	0.000568643	734.89	878.66	1251.77	NM_009797	NM_009797
10412207	Gpx8	glutathione peroxidase 8 (putative)	4.33e-05	0.000576103	210.6	168.92	337.89	NM_027127	NM_027127
10430846	Ndufa6	"NADH dehydrogenase (ubiquinone) 1 alpha subcomplex, 6 (B14) "	4.35e-05	0.000576103	219.91	236.92	361.39	NM_025987	NM_025987
10574057	Mir138-2	microRNA 138-2	4.42e-05	0.000581738	112.25	87.25	51.06	NR_029552	NR_029552
10418434	Itih3	"inter-alpha trypsin inhibitor, heavy chain 3 "	4.52e-05	0.000584595	84.44	40.03	35.31	NM_008407	NM_008407
10399588	Zfp125	zinc finger protein 125	4.55e-05	0.000584595	27.48	33.23	47.49	ENSMUST00000079237	ENSMUST00000079237
10388938	Wsb1	WD repeat and SOCS box-containing 1	4.56e-05	0.000584595	173.82	264.73	239.51	NM_019653	NM_019653
10566607	Olfr705	olfactory receptor 705	4.57e-05	0.000584595	64.14	27.1	22.01	NM_147032	NM_147032
10494428	Txnip	thioredoxin interacting protein	4.62e-05	0.000584595	790.56	735.6	1233.43	NM_001009935	NM_001009935
10518455	Agtrap	"angiotensin II, type I receptor-associated protein "	4.64e-05	0.000584595	282.14	262.1	177.16	NM_009642	NM_009642
10553092	Dbp	D site albumin promoter binding protein	4.67e-05	0.000584595	232.87	166.21	116.71	NM_016974	NM_016974
10403054	LOC435333	similar to monoclonal antibody heavy chain	4.69e-05	0.000584595	109.54	243.36	338.13	ENSMUST00000103552	ENSMUST00000103552
10510399	Masp2	mannan-binding lectin serine peptidase 2	4.69e-05	0.000584595	99.76	73.47	66.56	NM_001003893	NM_001003893
10354555	Asnsd1	asparagine synthetase domain containing 1	4.93e-05	0.000610916	342.52	314.8	518.52	NM_133728	NM_133728
10471774	Olfr365	olfactory receptor 365	5.01e-05	0.000613653	307.94	204.85	173.69	NM_146662	NM_146662
10370721	Sbno2	strawberry notch homolog 2 (Drosophila)	5.01e-05	0.000613653	124.75	302.35	125.79	NM_183426	NM_183426
10485786	Olfr1298	olfactory receptor 1298	5.12e-05	0.000619959	16.14	10.19	8.26	NM_146886	NM_146886
10501922	Snhg8	small nucleolar RNA host gene 8	5.12e-05	0.000619959	40.48	68.22	36.81	NR_028574	NR_028574
10560685	Bcl3	B-cell leukemia/lymphoma 3	5.16e-05	0.000621252	97.36	287.2	100.93	NM_033601	NM_033601
10545194	Gm8760	predicted gene 8760	5.22e-05	0.000621415	35.29	73.84	106.85	M17720	M17720
10373610	Olfr767	olfactory receptor 767	5.22e-05	0.000621415	94.62	67.42	116.41	NM_146318	NM_146318
10440568	Ltn1	listerin E3 ubiquitin protein ligase 1	5.32e-05	0.000626282	230.84	275.86	517.09	NM_001081068	NM_001081068
10583340	Npm1	nucleophosmin 1	5.32e-05	0.000626282	319.89	330.44	533.05	NM_008722	NM_008722
10461758	Keg1	kidney expressed gene 1	5.49e-05	0.000640357	28.19	15.77	15.05	NM_029550	NM_029550
10441797	Tcp1	t-complex protein 1	5.5e-05	0.000640357	271.84	311.57	403.75	NM_013686	NM_013686
10545202	Gm1077	predicted gene 1077	5.58e-05	0.000641366	55.72	133.37	133.02	ENSMUST00000103355	ENSMUST00000103355
10511694	Osgin2	oxidative stress induced growth inhibitor family member 2	5.61e-05	0.000641366	75.63	77.38	121.36	NM_145950	NM_145950
10521709	Lap3	leucine aminopeptidase 3	5.64e-05	0.000641366	379	537.28	614.49	NM_024434	NM_024434
10456904	Pstpip2	proline-serine-threonine phosphatase-interacting protein 2	5.65e-05	0.000641366	94.5	152.92	105.41	NM_013831	NM_013831
10563112	Snord33	"small nucleolar RNA, C/D box 33 "	5.66e-05	0.000641366	178.28	210.26	73.01	NR_001277	NR_001277
10412036	Apoo	apolipoprotein O	5.73e-05	0.000644575	143.21	159.97	271.86	NM_026673	NM_026673
10442037	BC018101	cDNA sequence BC018101	5.78e-05	0.000644575	91.99	87.47	136.36	NM_001005358	NM_001005358
10586248	Dennd4a	DENN/MADD domain containing 4A	5.81e-05	0.000644575	198.41	249.22	356.39	NM_001162917	NM_001162917
10450951	Glyatl3	glycine-N-acyltransferase-like 3	5.81e-05	0.000644575	310.64	358.73	663.77	NM_001145060	NM_001145060
10433691	Ntan1	N-terminal Asn amidase	5.93e-05	0.000654462	130.67	142.8	208.12	NM_010946	NM_010946
10364712	Cirbp	cold inducible RNA binding protein	6.01e-05	0.000657104	617.76	452.86	359.09	NM_007705	NM_007705
10589960	Gadl1	glutamate decarboxylase-like 1	6.05e-05	0.000657104	555.44	375.03	232.68	NM_028638	NM_028638
10532923	Rpl37	ribosomal protein L37	6.06e-05	0.000657104	901.96	817.72	1405.97	NM_026069	NM_026069
10445117	Olfr96	olfactory receptor 96	6.11e-05	0.000657104	71.65	47.06	40.58	NM_146514	NM_146514
10583145	Tmem123	transmembrane protein 123	6.13e-05	0.000657104	436.03	444.53	727.61	NM_133739	NM_133739
10377673	Cldn7	claudin 7	6.14e-05	0.000657104	223.29	423.29	280.27	NM_016887	NM_016887
10419736	Dad1	defender against cell death 1	6.19e-05	0.000658778	2399.52	2323.88	1553.11	NM_010015	NM_010015
10529028	Ost4	oligosaccharyltransferase 4 homolog (S. cerevisiae)	6.22e-05	0.000658778	295.75	293.91	173.47	NM_001134692	NM_001134692
10500710	BC037703	cDNA sequence BC037703	6.25e-05	0.000658778	34.58	71.73	32.9	NM_172295	NM_172295
10497149	Wls	wntless homolog (Drosophila)	6.28e-05	0.000658778	462.3	503.7	727.6	NM_026582	NM_026582
10559784	Olfr1347	olfactory receptor 1347	6.33e-05	0.000659474	96.61	64.55	50.99	NM_146385	NM_146385
10471759	Olfr350	olfactory receptor 350	6.36e-05	0.000659474	36.98	23.76	19.19	NM_146627	NM_146627
10362073	Sgk1	serum/glucocorticoid regulated kinase 1	6.38e-05	0.000659474	225.54	268.39	440.84	NM_001161845	NM_001161845
10598636	Ube2i	ubiquitin-conjugating enzyme E2I	6.42e-05	0.000660268	269.03	297.6	390.16	NM_011665	NM_011665
10415574	Ccni	cyclin I	6.45e-05	0.000660268	856.8	1052.35	1345.86	NM_017367	NM_017367
10438517	Alg3	"asparagine-linked glycosylation 3 homolog (yeast, alpha-1,3-mannosyltransferase) "	6.54e-05	0.000660926	601.84	572.63	346.89	NM_145939	NM_145939
10399198	Ncoa4	nuclear receptor coactivator 4	6.55e-05	0.000660926	181.62	216.31	297.5	NM_019744	NM_019744
10508734	Ptafr	platelet-activating factor receptor	6.55e-05	0.000660926	52.09	82.27	41.35	NM_001081211	NM_001081211
10599826	F9	coagulation factor IX	6.66e-05	0.000667685	11.95	8.24	7.15	NM_007979	NM_007979
10489891	B4galt5	"UDP-Gal:betaGlcNAc beta 1,4-galactosyltransferase, polypeptide 5 "	6.68e-05	0.000667685	87.21	145.77	105.42	NM_019835	NM_019835
10417124	B930095G15Rik	RIKEN cDNA B930095G15 gene	6.76e-05	0.000672509	699.94	675.34	436.72	BC096543	BC096543
10522303	Guf1	GUF1 GTPase homolog (S. cerevisiae)	6.84e-05	0.000677288	169.85	184.16	245.01	NM_172711	NM_172711
10581940	Kars	lysyl-tRNA synthetase	6.92e-05	0.000682022	201.83	200.91	274.55	NM_001130868	NM_001130868
10506939	Eps15	epidermal growth factor receptor pathway substrate 15	7.04e-05	0.000690637	257.93	293.4	404.88	NM_007943	NM_007943
10508392	Rnf19b	ring finger protein 19B	7.08e-05	0.00069136	66.1	130.07	100.73	NM_029219	NM_029219
10496130	Tbck	TBC1 domain containing kinase	7.23e-05	0.000702769	251.11	247.92	358.2	NM_001163455	NM_001163455
10559788	Olfr1349	olfactory receptor 1349	7.38e-05	0.000714074	94.64	57.14	48.66	NM_207136	NM_207136
10584187	St3gal4	"ST3 beta-galactoside alpha-2,3-sialyltransferase 4 "	7.55e-05	0.000727202	97.29	62.58	53.34	NM_009178	NM_009178
10419715	Olfr1511	olfactory receptor 1511	7.59e-05	0.000727747	70.87	85.61	50.9	NM_146271	NM_146271
10373569	Rpsa	ribosomal protein SA	7.69e-05	0.000734014	453.6	457.11	676.52	NM_011029	NM_011029
10362201	Ctgf	connective tissue growth factor	7.75e-05	0.000734082	420.79	671.65	707.86	NM_010217	NM_010217
10412082	Gpbp1	GC-rich promoter binding protein 1	7.76e-05	0.000734082	276.37	303.16	453.09	NM_028487	NM_028487
10402195	Tc2n	"tandem C2 domains, nuclear "	7.8e-05	0.000734587	393.6	564.29	814.44	NM_028924	NM_028924
10487441	Mal	"myelin and lymphocyte protein, T-cell differentiation protein "	7.88e-05	0.000738837	208.36	316.85	290.41	NM_010762	NM_010762
10542355	Emp1	epithelial membrane protein 1	8e-05	0.000746784	232.35	414.06	239.71	NM_010128	NM_010128
10607865	Tmsb4x	"thymosin, beta 4, X chromosome "	8.05e-05	0.000748156	2066.28	2060.61	3190.87	NM_021278	NM_021278
10514510	Cyp2j6	"cytochrome P450, family 2, subfamily j, polypeptide 6 "	8.17e-05	0.000755993	240.48	366.87	381.94	NM_010008	NM_010008
10360580	Tfb2m	"transcription factor B2, mitochondrial "	8.3e-05	0.000759761	131.39	142.39	187.08	NM_008249	NM_008249
10424050	Ebag9	estrogen receptor-binding fragment-associated gene 9	8.36e-05	0.000759761	98.54	98	138.25	NM_019480	NM_019480
10578683	Eif2s2	"eukaryotic translation initiation factor 2, subunit 2 (beta) "	8.36e-05	0.000759761	89.01	128.24	176.91	NM_026030	NM_026030
10356333	Snord82	"small nucleolar RNA, C/D box 82 "	8.36e-05	0.000759761	806.94	1103.75	1343.74	NR_002851	NR_002851
10402179	Smek1	"SMEK homolog 1, suppressor of mek1 (Dictyostelium) "	8.39e-05	0.000759761	224.93	259.63	354.87	NM_211355	NM_211355
10502537	Sh3glb1	SH3-domain GRB2-like B1 (endophilin)	8.45e-05	0.000760506	364.09	431.47	539.87	NM_019464	NM_019464
10519484	Steap2	six transmembrane epithelial antigen of prostate 2	8.47e-05	0.000760506	187.96	334.09	130.62	AK141701	AK141701
10390595	Med1	mediator complex subunit 1	8.55e-05	0.000764449	287.62	290.35	417.4	NM_013634	NM_013634
10411226	F2rl1	coagulation factor II (thrombin) receptor-like 1	8.61e-05	0.000766579	128.67	228.26	196.02	NM_007974	NM_007974
10398615	Gm10158	predicted gene 10158	8.69e-05	0.000769903	76.69	97.15	50.17	ENSMUST00000084967	ENSMUST00000084967
10400304	Egln3	EGL nine homolog 3 (C. elegans)	8.72e-05	0.000769903	150.61	283.03	209.72	NM_028133	NM_028133
10365227	Ap3m1	"adaptor-related protein complex 3, mu 1 subunit "	8.8e-05	0.000771735	412.93	417.16	572.97	NM_018829	NM_018829
10494413	Rnu1b1	U1b1 small nuclear RNA	8.84e-05	0.000771735	143.21	209.14	95	NR_004412	NR_004412
10376885	Snord49b	"small nucleolar RNA, C/D box 49B "	8.85e-05	0.000771735	592.55	763.85	384.49	NR_028526	NR_028526
10487588	Il1a	interleukin 1 alpha	8.95e-05	0.000774949	14.96	38.54	32.02	NM_010554	NM_010554
10516266	Zc3h12a	zinc finger CCCH type containing 12A	8.96e-05	0.000774949	50.57	114.24	53.2	NM_153159	NM_153159
10394394	Apob	apolipoprotein B	9.03e-05	0.000777828	34.54	20.14	20.35	NM_009693	NM_009693
10497590	Mecom	MDS1 and EVI1 complex locus	9.07e-05	0.000778111	121.89	129.93	189.18	NM_007963	NM_007963
10578019	Nudc	nuclear distribution gene C homolog (Aspergillus)	9.18e-05	0.000784372	262.55	295.53	418.71	NM_010948	NM_010948
10425114	Tmed2	transmembrane emp24 domain trafficking protein 2	9.26e-05	0.000785725	1000.57	1178.16	1761.02	NM_019770	NM_019770
10588007	Tfdp2	transcription factor Dp 2	9.27e-05	0.000785725	142.32	155.37	208.88	NM_178667	NM_178667
10598994	Atp1b3	"ATPase, Na+/K+ transporting, beta 3 polypeptide "	9.31e-05	0.000785972	432.64	582.94	871.07	NM_007502	NM_007502
10346867	Eef1b2	eukaryotic translation elongation factor 1 beta 2	9.41e-05	0.000791262	488.02	424.7	664.98	NM_018796	NM_018796
10549780	Epn1	epsin 1	9.46e-05	0.000792322	389.49	386.58	277.23	NM_010147	NM_010147
10473521	Olfr1116-ps // Olfr1116-ps	"olfactory receptor 1116, pseudogene // olfactory receptor 1116, pseudogene "	9.52e-05	0.000794208	22.13	10.05	7.45	NM_001011734 // NM_001011734	NM_001011734
10484543	Olfr1006	olfactory receptor 1006	9.84e-05	0.000810678	274.06	75.08	80.01	NM_146570	NM_146570
10421573	Cbx3	chromobox homolog 3 (Drosophila HP1 gamma)	9.87e-05	0.000810678	328.99	386.23	524.43	NM_007624	NM_007624
10564539	Mctp2	"multiple C2 domains, transmembrane 2 "	9.9e-05	0.000810678	44.16	51.82	67.64	NM_001024703	NM_001024703
10354576	Dnahc7b	"dynein, axonemal, heavy chain 7B "	9.94e-05	0.000810678	233.22	235.85	411.75	NM_001160386	NM_001160386
10445898	Rab5a	"RAB5A, member RAS oncogene family "	9.99e-05	0.000810678	209.95	284	322.36	NM_025887	NM_025887
10431528	Lmf2	lipase maturation factor 2	0.0001003	0.000810678	216.66	216.09	156.96	NM_178919	NM_178919
10421908	Rps3a	ribosomal protein S3A	0.0001004	0.000810678	512.39	513.09	752.34	NM_016959	NM_016959
10557397	D430042O09Rik	RIKEN cDNA D430042O09 gene	0.0001006	0.000810678	169.08	163.1	102.63	ENSMUST00000042859	ENSMUST00000042859
10428302	Klf10	Kruppel-like factor 10	0.0001007	0.000810678	64.85	120.44	98.52	NM_013692	NM_013692
10396074	Mgat2	mannoside acetylglucosaminyltransferase 2	0.000101	0.000810678	98.34	136.72	211.89	NM_146035	NM_146035
10362729	Akd1	adenylate kinase domain containing 1	0.0001014	0.000810817	164.75	138.37	246.25	XM_003085672	XM_003085672
10536635	A430107O13Rik	RIKEN cDNA A430107O13 gene	0.0001037	0.000823791	338.62	322.06	480.34	BC151018	BC151018
10586920	Rfx7	"regulatory factor X, 7 "	0.0001038	0.000823791	125.29	121.38	193.13	NM_001033536	NM_001033536
10435626	Hgd	"homogentisate 1, 2-dioxygenase "	0.0001055	0.000834159	37.34	27.73	19.41	NM_013547	NM_013547
10400581	Fkbp3	FK506 binding protein 3	0.0001067	0.000838182	109.27	93.09	159.41	NM_013902	NM_013902
10597031	Fbxw22	F-box and WD-40 domain protein 22	0.0001068	0.000838182	13.66	11.56	8.37	NM_001014395	NM_001014395
10390505	Snora21	"small nucleolar RNA, H/ACA box 21 "	0.0001081	0.000838453	66.92	75.41	47.62	NR_028078	NR_028078
10363350	P4ha1	"procollagen-proline, 2-oxoglutarate 4-dioxygenase (proline 4-hydroxylase), alpha 1 polypeptide "	0.0001087	0.000838453	194.92	293.67	275.1	NM_011030	NM_011030
10458314	Tmem173	transmembrane protein 173	0.0001089	0.000838453	146.07	309.73	141.65	NM_028261	NM_028261
10591198	Olfr854	olfactory receptor 854	0.0001091	0.000838453	21.46	13.48	13.65	NM_146522	NM_146522
10420237	Ube2j2	"ubiquitin-conjugating enzyme E2, J2 homolog (yeast) "	0.0001094	0.000838453	88.44	108.47	143.84	NM_021402	NM_021402
10454828	Pnet-ps	"prenatal ethanol induced mRNA, pseudogene "	0.0001098	0.000838453	120.86	157.03	190.64	AY223547	AY223547
10484894	Ptprj	"protein tyrosine phosphatase, receptor type, J "	0.0001098	0.000838453	641.5	770.3	999.83	NM_008982	NM_008982
10451301	Rpl11	ribosomal protein L11	0.00011	0.000838453	599.45	573.42	795.86	NM_025919	NM_025919
10476297	Mir103-2	microRNA 103-2	0.0001105	0.000838551	39.39	39.18	19.27	NR_029755	NR_029755
10576692	Insr	insulin receptor	0.0001111	0.000838551	403.91	431.68	607.43	NM_010568	NM_010568
10498775	Golim4	golgi integral membrane protein 4	0.0001112	0.000838551	61.18	73	99.36	NM_175193	NM_175193
10523529	Cops4	"COP9 (constitutive photomorphogenic) homolog, subunit 4 (Arabidopsis thaliana) "	0.0001123	0.000843843	356.71	332.28	521.25	NM_012001	NM_012001
10563108	Snord35a	"small nucleolar RNA, C/D box 35A "	0.0001144	0.000856585	326.63	350.77	181.88	NR_000003	NR_000003
10419874	Slc22a17	"solute carrier family 22 (organic cation transporter), member 17 "	0.000115	0.000858046	358.03	337.51	238.32	NM_021551	NM_021551
10350753	Glul	glutamate-ammonia ligase (glutamine synthetase)	0.0001166	0.000866931	714.5	984.43	1004.9	NM_008131	NM_008131
10548727	D230041D01Rik	RIKEN cDNA D230041D01 gene	0.0001173	0.000869086	93.4	99.82	63.64	AK141161	AK141161
10441753	Plg	plasminogen	0.0001179	0.000870488	43.12	26.36	25.76	NM_008877	NM_008877
10357488	Cd55	CD55 antigen	0.0001185	0.00087188	104.57	137.9	231.97	NM_010016	NM_010016
10463121	Zfp518a	zinc finger protein 518A	0.0001191	0.000873263	78.45	81.7	128.01	NM_028319	NM_028319
10487021	Slc30a4	"solute carrier family 30 (zinc transporter), member 4 "	0.0001202	0.000878289	96.83	125.25	177.66	NM_011774	NM_011774
10417167	Clybl	citrate lyase beta like	0.0001215	0.000881591	147.35	152.01	210.27	NM_029556	NM_029556
10557069	Mettl9	methyltransferase like 9	0.0001216	0.000881591	163.15	213.26	263.63	NM_021554	NM_021554
10448195	3110048L19Rik	zinc finger pseudogene	0.0001219	0.000881591	49.06	62.56	89.16	NR_003549	NR_003549
10531437	Scarb2	"scavenger receptor class B, member 2 "	0.0001224	0.000882196	202.29	240.38	315.1	NM_007644	NM_007644
10367481	Olfr776	olfactory receptor 776	0.0001232	0.000884952	13.6	7.73	7.87	NM_207559	NM_207559
10463599	Nfkb2	"nuclear factor of kappa light polypeptide gene enhancer in B-cells 2, p49/p100 "	0.000124	0.000885414	106.65	186.76	111.37	NM_019408	NM_019408
10451004	Cd2ap	CD2-associated protein	0.0001241	0.000885414	547.66	541.16	879.4	NM_009847	NM_009847
10389670	Olfr463	olfactory receptor 463	0.000125	0.000886578	85	53.21	57.15	NM_146413	NM_146413
10428398	Eif3e	"eukaryotic translation initiation factor 3, subunit E "	0.0001251	0.000886578	209.9	216.09	327.93	NM_008388	NM_008388
10416510	Nufip1	nuclear fragile X mental retardation protein interacting protein 1	0.0001258	0.000888567	138.18	143.17	196.62	NM_013745	NM_013745
10448182	Mir703	microRNA 703	0.0001299	0.00090903	251.65	258.3	553.32	NR_030484	NR_030484
10389214	Ccl9	chemokine (C-C motif) ligand 9	0.0001306	0.00090903	120.52	320.4	343.75	NM_011338	NM_011338
10567335	Gde1	glycerophosphodiester phosphodiesterase 1	0.0001309	0.00090903	312.77	337	501.95	NM_019580	NM_019580
10436890	Gm10785	predicted gene 10785	0.0001309	0.00090903	98.26	124.04	182.43	ENSMUST00000114029	ENSMUST00000114029
10414182	Dydc1	DPY30 domain containing 1	0.000131	0.00090903	168.34	122.85	97.13	NM_027094	NM_027094
10579066	Gm3365	predicted gene 3365	0.0001316	0.00090903	214.24	207.12	372.36	XM_003084772	XM_003084772
10596718	Slc38a3	"solute carrier family 38, member 3 "	0.0001317	0.00090903	70.16	43.67	36.24	NM_023805	NM_023805
10495120	Ovgp1	oviductal glycoprotein 1	0.0001334	0.000917775	79.5	97.27	60.8	NM_007696	NM_007696
10422608	Oxct1	3-oxoacid CoA transferase 1	0.0001342	0.000918005	257.23	245.74	337.79	NM_024188	NM_024188
10375525	Olfr1395	olfactory receptor 1395	0.0001343	0.000918005	179.24	120.82	108.62	NM_146877	NM_146877
10405781	Mir27b	microRNA 27b	0.0001399	0.000953209	39.65	36.01	67.7	NR_029531	NR_029531
10498024	Slc7a11	"solute carrier family 7 (cationic amino acid transporter, y+ system), member 11 "	0.0001415	0.000961021	131.46	321.69	177.88	NM_011990	NM_011990
10470834	Spna2	spectrin alpha 2	0.0001432	0.000964145	405.6	420.89	559.16	NM_001076554	NM_001076554
10580593	Ces1a	carboxylesterase 1A	0.0001434	0.000964145	1418.57	2073.55	2738.1	NM_001013764	NM_001013764
10600718	Sec61g	"SEC61, gamma subunit "	0.0001435	0.000964145	204.76	251.82	324.4	NM_011343	NM_011343
10546586	Tmf1	TATA element modulatory factor 1	0.0001444	0.000964145	225.71	246.55	337.24	NM_001081111	NM_001081111
10463404	Fam178a	"family with sequence similarity 178, member A "	0.0001445	0.000964145	124.93	175.18	174.19	BC150999	BC150999
10351015	Serpinc1	"serine (or cysteine) peptidase inhibitor, clade C (antithrombin), member 1 "	0.0001448	0.000964145	55.43	29.85	29.82	NM_080844	NM_080844
10517559	Cdc42	cell division cycle 42 homolog (S. cerevisiae)	0.0001455	0.000964145	522.45	678.89	903.47	NM_009861	NM_009861
10506714	Lrp8	"low density lipoprotein receptor-related protein 8, apolipoprotein e receptor "	0.0001456	0.000964145	182.52	258.35	123.54	NR_033496	NR_033496
10383206	Rnf213	ring finger protein 213	0.0001463	0.000965762	84.23	91.79	121.05	ENSMUST00000131035	ENSMUST00000131035
10416843	Cln5	"ceroid-lipofuscinosis, neuronal 5 "	0.0001474	0.000970002	92.32	132.82	129.19	NM_001033242	NM_001033242
10495794	Pde5a	"phosphodiesterase 5A, cGMP-specific "	0.0001482	0.000972247	271.25	296.8	405.11	NM_153422	NM_153422
10359297	Atp5h	"ATP synthase, H+ transporting, mitochondrial F0 complex, subunit d "	0.0001492	0.000975786	546.13	563.2	821.99	NM_027862	NM_027862
10518833	Camta1	calmodulin binding transcription activator 1	0.0001518	0.000989736	44.12	36.51	23.86	NM_001081557	NM_001081557
10530560	Slain2	"SLAIN motif family, member 2 "	0.0001524	0.0009906	33.81	29.24	55.87	NM_153567	NM_153567
10436865	Ifngr2	interferon gamma receptor 2	0.0001529	0.000990811	381.68	635.95	477.64	NM_008338	NM_008338
10516765	Serinc2	serine incorporator 2	0.000154	0.000994896	1465.86	1609.14	1069.5	NM_172702	NM_172702
10568001	Sult1a1	"sulfotransferase family 1A, phenol-preferring, member 1 "	0.000155	0.000997856	95.4	78.82	133.18	NM_133670	NM_133670
10593169	Apoc3	apolipoprotein C-III	0.0001554	0.000997856	47.18	26.05	25.69	NM_023114	NM_023114
10598976	Timp1	tissue inhibitor of metalloproteinase 1	0.0001569	0.00100444	74.67	177.19	77.38	NM_001044384	NM_001044384
10360684	Ephx1	"epoxide hydrolase 1, microsomal "	0.0001574	0.00100461	818.42	574.28	985.15	NM_010145	NM_010145
10368060	Ect2l	epithelial cell transforming sequence 2 oncogene-like	0.0001591	0.00101241	21.67	20.8	41.57	NM_001195036	NM_001195036
10529873	Rab2a	"RAB2A, member RAS oncogene family "	0.0001627	0.00103222	1379.25	1652.04	2154.94	NM_021518	NM_021518
10385572	Sqstm1	sequestosome 1	0.0001636	0.00103364	883.71	1221.71	1324.1	NM_011018	NM_011018
10399214	Rab10	"RAB10, member RAS oncogene family "	0.0001639	0.00103364	735.65	868.15	1132.97	NM_016676	NM_016676
10353064	Arfgef1	ADP-ribosylation factor guanine nucleotide-exchange factor 1(brefeldin A-inhibited)	0.0001647	0.00103561	306.32	363.03	464.15	NM_001102430	NM_001102430
10604630	Mospd1	motile sperm domain containing 1	0.0001661	0.00104075	149.7	166.4	254.44	NM_027409	NM_027409
10377368	Rpl26	ribosomal protein L26	0.0001665	0.00104075	119.19	115.5	180.99	NM_009080	NM_009080
10373143	Mbd6	methyl-CpG binding domain protein 6	0.0001681	0.00104179	332.68	350.35	238.87	NM_033072	NM_033072
10352306	Pycr2	"pyrroline-5-carboxylate reductase family, member 2 "	0.0001683	0.00104179	121.46	118.54	85.49	NM_133705	NM_133705
10571342	Rps12	ribosomal protein S12	0.0001686	0.00104179	312.1	335.13	462.5	NM_011295	NM_011295
10409118	Wnk2	WNK lysine deficient protein kinase 2	0.000169	0.00104179	226.17	236.28	141.04	NM_029361	NM_029361
10345065	Gsta3	"glutathione S-transferase, alpha 3 "	0.0001695	0.00104179	515.17	469.21	839.43	NM_001077353	NM_001077353
10487267	Polr2l	polymerase (RNA) II (DNA directed) polypeptide L	0.0001702	0.00104179	724.89	631.78	468.41	NM_025593	NM_025593
10597564	Cmc1	COX assembly mitochondrial protein homolog (S. cerevisiae)	0.0001705	0.00104179	122.09	116.99	179.94	NM_026442	NM_026442
10532241	Slc26a1	"solute carrier family 26 (sulfate transporter), member 1 "	0.0001706	0.00104179	94.53	180.16	100.86	NM_174870	NM_174870
10599008	Slc6a14	"solute carrier family 6 (neurotransmitter transporter), member 14 "	0.0001718	0.00104432	91.27	239.45	121.83	NM_020049	NM_020049
10457225	Map3k8	mitogen-activated protein kinase kinase kinase 8	0.000172	0.00104432	62.88	145.02	81.89	NM_007746	NM_007746
10538503	Ccdc129	coiled-coil domain containing 129	0.0001734	0.00104686	126.51	97.38	180.78	NM_001081665	NM_001081665
10371482	Hsp90b1	"heat shock protein 90, beta (Grp94), member 1 "	0.0001738	0.00104686	786.97	1054.56	1260.51	NM_011631	NM_011631
10531149	Gc	group specific component	0.0001739	0.00104686	50.86	20.92	21.52	NM_008096	NM_008096
10580663	Ces1f	carboxylesterase 1F	0.0001749	0.00104813	234.18	203.37	345.8	NM_144930	NM_144930
10501742	Rpl7a-ps3	"ribosomal protein L7A, pseudogene 3 "	0.0001751	0.00104813	367.83	402.93	554.48	ENSMUST00000090170	ENSMUST00000090170
10534395	Cldn4	claudin 4	0.0001771	0.00105414	193.41	386.25	228.48	NM_009903	NM_009903
10440178	Olfr204	olfactory receptor 204	0.0001771	0.00105414	42.04	24.69	23.18	NM_146992	NM_146992
10544629	Tra2a	transformer 2 alpha homolog (Drosophila)	0.0001794	0.00106484	135.7	206.65	197.5	NM_198102	NM_198102
10549341	4933424B01Rik	RIKEN cDNA 4933424B01 gene	0.0001806	0.00106897	170.57	218.89	246.93	NM_138757	NM_138757
10407124	AI452195	expressed sequence AI452195	0.0001822	0.00107464	28.83	43.32	73.03	ENSMUST00000099179	ENSMUST00000099179
10408613	Tubb2b	"tubulin, beta 2B "	0.0001829	0.00107464	198.91	404.82	363.25	NM_023716	NM_023716
10416503	Snora31	"small nucleolar RNA, H/ACA box 31 "	0.000184	0.00107464	64.76	149.13	65.47	NR_028481	NR_028481
10551021	Rps19	ribosomal protein S19	0.0001843	0.00107464	497.35	323.49	266.24	NM_023133	NM_023133
10471891	Wdr38	WD repeat domain 38	0.0001844	0.00107464	251.2	179.92	163.5	NM_029687	NM_029687
10459387	Nsa2	NSA2 ribosome biogenesis homolog (S. cerevisiae)	0.0001846	0.00107464	59.09	56.17	80.66	NM_021552	NM_021552
10420457	Efha1	EF hand domain family A1	0.0001862	0.0010784	143.17	152.9	211.28	NM_028643	NM_028643
10398436	Mir409	microRNA 409	0.0001864	0.0010784	18.85	14.13	11.48	NR_029913	NR_029913
10567995	Nupr1	nuclear protein 1	0.0001869	0.0010784	565.4	982.79	965.84	NM_019738	NM_019738
10374035	Xbp1	X-box binding protein 1	0.0001874	0.0010784	1177.03	1723.39	1708.54	NM_013842	NM_013842
10494085	Selenbp2	selenium binding protein 2	0.0001879	0.0010784	74.12	55.43	109.41	NM_019414	NM_019414
10436788	Hunk	hormonally upregulated Neu-associated kinase	0.0001883	0.0010784	89.33	119.21	75.33	NM_015755	NM_015755
10502778	Lphn2	latrophilin 2	0.0001892	0.00108063	124.66	147.57	220.74	NM_001081298	NM_001081298
10428604	Tnfrsf11b	"tumor necrosis factor receptor superfamily, member 11b (osteoprotegerin) "	0.0001923	0.00109529	62.46	88.99	94.57	NM_008764	NM_008764
10494386	Hist2h2ab	"histone cluster 2, H2ab "	0.0001928	0.00109529	1973.14	1513.8	1396.24	NM_178213	NM_178213
10502273	D630013G24Rik	RIKEN cDNA D630013G24 gene	0.0001963	0.00111149	132.45	158.77	225.74	ENSMUST00000054105	ENSMUST00000054105
10555946	Smpd1	"sphingomyelin phosphodiesterase 1, acid lysosomal "	0.0001967	0.00111149	561.56	567.48	790.47	NM_011421	NM_011421
10462484	A1cf	APOBEC1 complementation factor	0.0002003	0.00112751	15.21	9.73	9.66	NM_001081074	NM_001081074
10548976	Rpl38	ribosomal protein L38	0.0002006	0.00112751	2258.78	1606.89	2553.41	NM_001048057	NM_001048057
10419452	Olfr734	olfactory receptor 734	0.0002012	0.00112789	78.05	38.55	39.75	NM_146664	NM_146664
10561516	Nfkbib	"nuclear factor of kappa light polypeptide gene enhancer in B-cells inhibitor, beta "	0.0002024	0.00113162	361.59	488.51	327.6	NM_010908	NM_010908
10395155	Fam110c	"family with sequence similarity 110, member C "	0.000207	0.00115245	61.67	88.39	89.26	NM_027828	NM_027828
10584576	Snord14c	"small nucleolar RNA, C/D box 14C "	0.0002078	0.00115245	144.4	249.34	236.01	NR_028276	NR_028276
10496822	Gng5	"guanine nucleotide binding protein (G protein), gamma 5 "	0.0002083	0.00115245	116.88	177.94	192.45	NM_010318	NM_010318
10517070	Zdhhc18	"zinc finger, DHHC domain containing 18 "	0.0002083	0.00115245	352.98	349.47	237.74	NM_001017968	NM_001017968
10476590	Macrod2	MACRO domain containing 2	0.0002089	0.00115276	661.64	987.93	1683.72	NM_001013802	NM_001013802
10581902	Cfdp1	craniofacial development protein 1	0.0002131	0.00117288	199.98	246.88	318.01	NM_011801	NM_011801
10497077	Mir186	microRNA 186	0.0002146	0.00117808	27.87	29.04	55.55	NR_029572	NR_029572
10512949	Abca1	"ATP-binding cassette, sub-family A (ABC1), member 1 "	0.0002154	0.00117941	188.3	268.76	295.14	NM_013454	NM_013454
10407993	Srsf10	serine/arginine-rich splicing factor 10	0.0002175	0.00118697	728.26	713.15	1031.6	NM_001080387	NM_001080387
10556029	Olfr703	olfactory receptor 703	0.0002179	0.00118697	50.48	22.9	33.16	NM_146596	NM_146596
10418927	Bmpr1a	"bone morphogenetic protein receptor, type 1A "	0.0002201	0.00119588	342.64	381.67	515.94	NM_009758	NM_009758
10542156	Clec2d	"C-type lectin domain family 2, member d "	0.0002249	0.00121869	250.15	335.65	539.93	NM_053109	NM_053109
10553115	Lmtk3	lemur tyrosine kinase 3	0.000226	0.00121869	164.23	165.11	120.85	NM_001005511	NM_001005511
10452525	Ndufv2	NADH dehydrogenase (ubiquinone) flavoprotein 2	0.0002266	0.00121869	692.83	773.76	1009.51	NM_028388	NM_028388
10494390	Hist2h2aa1	"histone cluster 2, H2aa1 "	0.0002267	0.00121869	2316.68	1728.63	1611.59	NM_013549	NM_013549
10359097	Tor1aip1	torsin A interacting protein 1	0.0002278	0.00121869	78.91	90.06	132.4	NM_001160018	NM_001160018
10505911	Dmrta1	doublesex and mab-3 related transcription factor like family A1	0.0002281	0.00121869	140.34	116.91	192.33	NM_175647	NM_175647
10445412	Nfkbie	"nuclear factor of kappa light polypeptide gene enhancer in B-cells inhibitor, epsilon "	0.0002286	0.00121869	50.43	87.49	44.7	NM_008690	NM_008690
10556491	Far1	fatty acyl CoA reductase 1	0.0002289	0.00121869	240.66	280.15	368.87	NM_026143	NM_026143
10441610	Rsph3a	radial spoke 3A homolog (Chlamydomonas)	0.0002315	0.00122944	230.26	221.02	348.15	NM_025789	NM_025789
10413138	Vdac2	voltage-dependent anion channel 2	0.0002323	0.00123061	643.12	760.6	993.97	NM_011695	NM_011695
10474671	Spred1	"sprouty protein with EVH-1 domain 1, related sequence "	0.0002357	0.00124301	165.99	227.54	265.62	NM_033524	NM_033524
10406852	Cnn3	"calponin 3, acidic "	0.0002359	0.00124301	343.55	463.13	648.1	NM_028044	NM_028044
10604844	Sms	spermine synthase	0.0002364	0.00124301	367.27	389.42	528.12	NM_009214	NM_009214
10345909	Gm8580	ribosomal protein L29 pseudogene	0.0002382	0.00124937	1377.17	1263.2	1863.45	NR_027478	NR_027478
10484848	Olfr1253	olfactory receptor 1253	0.0002401	0.00125374	84.18	24.85	40.5	NM_146373	NM_146373
10367717	BC013529	cDNA sequence BC013529	0.0002403	0.00125374	117.57	144.13	196.32	NM_145418	NM_145418
10408610	Tubb2a	"tubulin, beta 2A "	0.0002409	0.00125374	126.3	219.39	176.08	NM_009450	NM_009450
10454809	Matr3	matrin 3	0.0002414	0.00125374	249.3	323.07	404.1	NM_010771	NM_010771
10450363	Snord52	"small nucleolar RNA, C/D box 52 "	0.000242	0.00125378	19.45	22.81	10.36	NR_028527	NR_028527
10384579	Ugp2	UDP-glucose pyrophosphorylase 2	0.0002427	0.00125434	375.61	356.87	555.35	NM_139297	NM_139297
10556208	D930014E17Rik	RIKEN cDNA D930014E17 gene	0.0002436	0.00125593	130.57	116.08	189.24	NM_020616	NM_020616
10382104	Snord104	"small nucleolar RNA, C/D box 104 "	0.0002462	0.00126576	1738.94	3116.86	1940.13	NR_030703	NR_030703
10347933	Sp140	Sp140 nuclear body protein	0.0002467	0.00126576	69.4	71.4	126.5	NM_001013817	NM_001013817
10451193	E030047D23Rik	RIKEN cDNA E030047D23 gene	0.0002481	0.00126581	163.64	159.66	89.58	AK143033	AK143033
10495763	Gclm	"glutamate-cysteine ligase, modifier subunit "	0.0002482	0.00126581	557.64	825.64	934.44	NM_008129	NM_008129
10459227	Mir143	microRNA 143	0.0002488	0.00126581	105.34	80.33	73.89	NR_029601	NR_029601
10555892	Twf1	"twinfilin, actin-binding protein, homolog 1 (Drosophila) "	0.0002491	0.00126581	234.18	342.49	388.13	NM_008971	NM_008971
10607694	Syap1	synapse associated protein 1	0.0002504	0.00126639	283.1	323.78	432.96	NM_025932	NM_025932
10531931	Sparcl1	SPARC-like 1	0.000252	0.00126639	468.08	624.1	785.78	NM_010097	NM_010097
10402073	2610021K21Rik	RIKEN cDNA 2610021K21 gene	0.0002524	0.00126639	74.89	63.41	48.62	NM_030172	NM_030172
10400191	Strn3	"striatin, calmodulin binding protein 3 "	0.0002525	0.00126639	165.86	179.6	238.06	NM_052973	NM_052973
10391254	Kcnh4	"potassium voltage-gated channel, subfamily H (eag-related), member 4 "	0.0002526	0.00126639	539.07	527.12	249.1	NM_001081194	NM_001081194
10533720	Niacr1	niacin receptor 1	0.0002528	0.00126639	36.41	75.51	53.62	NM_030701	NM_030701
10360884	Iars2	"isoleucine-tRNA synthetase 2, mitochondrial "	0.0002534	0.0012664	175.4	184.91	248.31	NM_198653	NM_198653
10451261	Abcc10	"ATP-binding cassette, sub-family C (CFTR/MRP), member 10 "	0.0002549	0.0012709	193.05	179.09	131.78	NM_145140	NM_145140
10450772	H2-M10.3	"histocompatibility 2, M region locus 10.3 "	0.0002561	0.00127389	73.66	364.39	219.09	NM_201608	NM_201608
10384150	Purb	purine rich element binding protein B	0.0002579	0.00127984	329.49	396.77	547.95	ENSMUST00000059507	ENSMUST00000059507
10476648	Dstn	destrin	0.0002586	0.00128031	812.93	1052.56	1415.2	NM_019771	NM_019771
10454546	Map3k2	mitogen-activated protein kinase kinase kinase 2	0.0002606	0.00128721	69.37	88.52	111.21	NM_011946	NM_011946
10441660	T2	brachyury 2	0.000263	0.00129604	159.04	129.75	200.89	NM_001161832	NM_001161832
10529410	Mfsd10	major facilitator superfamily domain containing 10	0.0002637	0.00129647	181.92	197.34	138.01	NM_026660	NM_026660
10485828	Slc12a6	"solute carrier family 12, member 6 "	0.0002645	0.0012974	22.79	27.31	40.17	NM_133648	NM_133648
10358660	Hmcn1	hemicentin 1	0.0002672	0.00130761	40.84	41.42	69	NM_001024720	NM_001024720
10604832	Mir505	microRNA 505	0.0002708	0.00132218	379.69	431.5	262.98	NR_030499	NR_030499
10381419	Nbr1	neighbor of Brca1 gene 1	0.0002744	0.0013341	473.12	515.49	662.61	NM_008676	NM_008676
10505623	D4Bwg0951e	"DNA segment, Chr 4, Brigham & Women's Genetics 0951 expressed "	0.0002745	0.0013341	153.47	200.96	275.74	BC030404	BC030404
10354003	Mgat4a	"mannoside acetylglucosaminyltransferase 4, isoenzyme A "	0.0002755	0.00133589	200.72	377.95	563.79	NM_173870	NM_173870
10440513	Cyyr1	cysteine and tyrosine-rich protein 1	0.0002769	0.00133961	118	164.68	104.71	NM_144853	NM_144853
10508490	Srsf5	serine/arginine-rich splicing factor 5	0.0002786	0.00134477	303.13	359.96	459.06	NM_001079695	NM_001079695
10359422	Prdx6	peroxiredoxin 6	0.000281	0.00135327	1457.74	1403.06	2149.13	NM_007453	NM_007453
10363281	Ranbp2	RAN binding protein 2	0.0002841	0.00136351	322.4	400.15	493.25	NM_011240	NM_011240
10390502	Rpl23	ribosomal protein L23	0.0002851	0.00136351	105.01	115.11	183.35	NM_022891	NM_022891
10565089	Cpeb1	cytoplasmic polyadenylation element binding protein 1	0.0002856	0.00136351	158.59	177.92	111.06	NM_007755	NM_007755
10572456	Jund	Jun proto-oncogene related gene d	0.0002857	0.00136351	171.7	227.44	328.36	NM_010592	NM_010592
10415319	Irf9	interferon regulatory factor 9	0.0002867	0.00136521	177.97	144.25	118.22	NM_001159417	NM_001159417
10500683	Rangrf	RAN guanine nucleotide release factor	0.0002887	0.00137165	186.32	166.63	254.35	NM_021329	NM_021329
10351563	B4galt3	"UDP-Gal:betaGlcNAc beta 1,4-galactosyltransferase, polypeptide 3 "	0.0002903	0.00137616	173.74	212.24	133.39	NM_020579	NM_020579
10468287	Usmg5	upregulated during skeletal muscle growth 5	0.000291	0.0013764	546.33	600.66	1092.59	NM_023211	NM_023211
10484588	Olfr1055	olfactory receptor 1055	0.0002918	0.00137711	39.93	55.54	31.09	NM_147021	NM_147021
10543680	Mir182	microRNA 182	0.0002938	0.00137966	38.26	33.31	22.33	NR_029569	NR_029569
10388682	Taok1	TAO kinase 1	0.0002949	0.00137966	208.09	235.07	339.55	NM_144825	NM_144825
10427391	Ewsr1	Ewing sarcoma breakpoint region 1	0.0002951	0.00137966	74.37	80.16	120.54	NM_007968	NM_007968
10367282	Cnpy2	canopy 2 homolog (zebrafish)	0.0002956	0.00137966	209.11	212.39	316.14	NM_019953	NM_019953
10361807	Hivep2	human immunodeficiency virus type I enhancer binding protein 2	0.0002962	0.00137966	182.4	262.16	250.52	NM_010437	NM_010437
10441339	A630089N07Rik	RIKEN cDNA A630089N07 gene	0.0002968	0.00137966	148.13	143.73	261.48	NR_015491	NR_015491
10361282	Cr1l	complement component (3b/4b) receptor 1-like	0.0002971	0.00137966	51.87	53.08	81.39	NM_013499	NM_013499
10445496	Yipf3	"Yip1 domain family, member 3 "	0.000298	0.00137966	488.75	497.4	348.65	NM_145353	NM_145353
10356267	A530032D15Rik	RIKEN cDNA A530032D15Rik gene	0.0002982	0.00137966	67.62	73.43	121.69	BC094285	BC094285
10397083	Rbm25	RNA binding motif protein 25	0.0002999	0.00138264	166.04	195.66	259.17	NM_027349	NM_027349
10417004	Dzip1	DAZ interacting protein 1	0.0003004	0.00138264	42.16	41.86	63.53	NM_025943	NM_025943
10445156	Olfr123	olfactory receptor 123	0.0003008	0.00138264	49.53	32.74	30.79	NM_146630	NM_146630
10555260	Olfr521	olfactory receptor 521	0.0003031	0.00139019	69.89	60.04	35.47	NM_146356	NM_146356
10473349	Ypel4	yippee-like 4 (Drosophila)	0.0003045	0.0013936	336.49	300.8	186.62	NM_001005342	NM_001005342
10451953	Lrg1	leucine-rich alpha-2-glycoprotein 1	0.0003057	0.00139607	57.59	77.76	44.65	NM_029796	NM_029796
10415866	Xkr6	X Kell blood group precursor related family member 6 homolog	0.0003082	0.00140446	104.69	107.63	78.45	NM_173393	NM_173393
10588577	Cish	cytokine inducible SH2-containing protein	0.000311	0.00141418	64.93	129.34	74.1	NM_009895	NM_009895
10507594	Slc2a1	"solute carrier family 2 (facilitated glucose transporter), member 1 "	0.0003128	0.00141765	824.9	1256.09	902.86	NM_011400	NM_011400
10408850	Nedd9	"neural precursor cell expressed, developmentally down-regulated gene 9 "	0.0003131	0.00141765	260.41	282.01	398.33	NM_001111324	NM_001111324
10439854	Bbx	bobby sox homolog (Drosophila)	0.0003147	0.00141883	141.41	145.04	207.56	NM_027444	NM_027444
10461991	Zfand5	"zinc finger, AN1-type domain 5 "	0.0003147	0.00141883	199.47	253.2	314.69	NM_009551	NM_009551
10556039	Olfr17	olfactory receptor 17	0.0003158	0.00142076	185.17	58.93	75.42	NM_020598	NM_020598
10397835	Slc24a4	"solute carrier family 24 (sodium/potassium/calcium exchanger), member 4 "	0.0003185	0.00142775	1012.48	813.65	545.14	NM_172152	NM_172152
10473779	Celf1	"CUGBP, Elav-like family member 1 "	0.0003187	0.00142775	79.28	116.18	114.67	ENSMUST00000068747	ENSMUST00000068747
10509568	Camk2n1	calcium/calmodulin-dependent protein kinase II inhibitor 1	0.0003199	0.0014301	153.05	250.43	195.87	NM_025451	NM_025451
10578763	Sap30	sin3 associated polypeptide	0.000323	0.00144092	62.17	60.61	107.11	NM_021788	NM_021788
10461389	Rps7	ribosomal protein S7	0.0003264	0.00145303	691.98	628.08	909.38	NM_011300	NM_011300
10414473	Olfr736	olfactory receptor 736	0.000328	0.00145709	73.52	31.95	31.66	NM_146666	NM_146666
10473528	Olfr1120	olfactory receptor 1120	0.0003324	0.00147355	81.62	38.46	39.19	NM_147029	NM_147029
10578149	Leprotl1	leptin receptor overlapping transcript-like 1	0.0003335	0.00147493	689.74	738.34	492.42	NM_026609	NM_026609
10391746	Gpatch8	G patch domain containing 8	0.0003345	0.00147493	119.41	162.5	185.57	NM_001159492	NM_001159492
10594800	Fam63b	"family with sequence similarity 63, member B "	0.0003348	0.00147493	375.13	542.57	713.51	NM_172772	NM_172772
10575160	Nfat5	nuclear factor of activated T-cells 5	0.0003392	0.00148856	653.67	1204.32	824.38	NM_133957	NM_133957
10501567	Rnpc3	"RNA-binding region (RNP1, RRM) containing 3 "	0.0003393	0.00148856	116.82	133.15	183.77	NM_001038696	NM_001038696
10415784	Trim13	tripartite motif-containing 13	0.0003411	0.00149337	105.78	105.34	173.3	NM_001164220	NM_001164220
10546884	Lhfpl4	lipoma HMGIC fusion partner-like protein 4	0.0003427	0.00149728	279.24	243.54	161.99	NM_177763	NM_177763
10433373	Sec14l5	SEC14-like 5 (S. cerevisiae)	0.0003479	0.00151687	292.58	231.02	149.8	NM_001127725	NM_001127725
10406254	Ell2	elongation factor RNA polymerase II 2	0.0003489	0.00151811	266.94	329.51	419.1	NM_138953	NM_138953
10382573	2310067B10Rik	RIKEN cDNA 2310067B10 gene	0.0003537	0.0015327	651.3	579.35	400.13	NM_028014	NM_028014
10417798	Kcnk5	"potassium channel, subfamily K, member 5 "	0.0003537	0.0015327	82.49	146.85	120.61	NM_021542	NM_021542
10502655	Cyr61	cysteine rich protein 61	0.0003555	0.00153736	169.41	150.18	331.96	NM_010516	NM_010516
10407327	Emb	embigin	0.000357	0.0015407	737.58	1008.52	1243.69	NM_010330	NM_010330
10546510	Lrig1	leucine-rich repeats and immunoglobulin-like domains 1	0.0003604	0.00155221	237.78	312.78	338.96	NM_008377	NM_008377
10453632	Rpl7a	ribosomal protein L7A	0.0003661	0.00157277	191.81	191.52	279.9	NM_013721	NM_013721
10515399	Plk3	polo-like kinase 3 (Drosophila)	0.000367	0.00157277	56.46	86.55	81.78	NM_013807	NM_013807
10584522	Olfr981	olfactory receptor 981	0.0003674	0.00157277	112.55	158.53	85.77	NM_146286	NM_146286
10393620	Cbx4	chromobox homolog 4 (Drosophila Pc class)	0.0003684	0.00157387	726.1	633.1	413.69	NM_007625	NM_007625
10409449	F12	coagulation factor XII (Hageman factor)	0.0003692	0.00157411	61.67	45.18	39.75	NM_021489	NM_021489
10374564	Cct4	"chaperonin containing Tcp1, subunit 4 (delta) "	0.0003706	0.00157417	329.06	404.25	540.52	NM_009837	NM_009837
10459262	Ablim3	"actin binding LIM protein family, member 3 "	0.0003707	0.00157417	35.17	26.57	39.74	NM_198649	NM_198649
10354588	Stk17b	serine/threonine kinase 17b (apoptosis-inducing)	0.0003729	0.00158035	218.34	246.21	377.84	NM_133810	NM_133810
10589130	Celsr3	"cadherin, EGF LAG seven-pass G-type receptor 3 (flamingo homolog, Drosophila) "	0.0003769	0.00159305	159.57	157.82	84.68	NM_080437	NM_080437
10457243	Gm10125	predicted gene 10125	0.0003774	0.00159305	53.65	49.31	35.8	NR_033552	NR_033552
10541448	Mug-ps1	"murinoglobulin, pseudogene 1 "	0.0003818	0.00160552	29.35	22.35	20.9	NR_027619	NR_027619
10403291	Akr1c14	"aldo-keto reductase family 1, member C14 "	0.0003836	0.00160552	25.39	19.55	30.83	NM_134072	NM_134072
10450914	Olfr137	olfactory receptor 137	0.0003839	0.00160552	110.97	58.52	58.37	NM_146488	NM_146488
10411782	Pik3r1	"phosphatidylinositol 3-kinase, regulatory subunit, polypeptide 1 (p85 alpha) "	0.0003839	0.00160552	407.4	452.61	625.02	NM_001077495	NM_001077495
10512606	Hint2	histidine triad nucleotide binding protein 2	0.0003846	0.00160552	92.21	87.21	121.2	NM_026871	NM_026871
10419261	Bmp4	bone morphogenetic protein 4	0.0003849	0.00160552	209.14	231.6	343.4	NM_007554	NM_007554
10462363	Jak2	Janus kinase 2	0.0003866	0.00160944	178.55	247.98	245.78	NM_008413	NM_008413
10552314	Zfp141	zinc finger protein 141	0.0003874	0.00160961	82.73	84.37	122.46	BC063263	BC063263
10347970	Cab39	calcium binding protein 39	0.0003898	0.00161641	339.32	361.04	488.7	NM_133781	NM_133781
10365482	Timp3	tissue inhibitor of metalloproteinase 3	0.000397	0.00164305	470.03	781.43	675.12	NM_011595	NM_011595
10536369	C1galt1	"core 1 synthase, glycoprotein-N-acetylgalactosamine 3-beta-galactosyltransferase, 1 "	0.0004009	0.00165596	228.71	378.86	447.14	NM_052993	NM_052993
10560551	Clasrp	CLK4-associating serine/arginine rich protein	0.0004036	0.00165988	124.46	119.15	88.13	NM_016680	NM_016680
10511935	Pnrc1	proline-rich nuclear receptor coactivator 1	0.0004038	0.00165988	344.83	499.16	485.82	NM_001033225	NM_001033225
10529824	Prom1	prominin 1	0.0004042	0.00165988	271.78	415.84	483.53	NM_001163577	NM_001163577
10542275	Etv6	ets variant gene 6 (TEL oncogene)	0.0004052	0.00166077	152.81	231.67	217.19	NM_007961	NM_007961
10359961	Uhmk1	U2AF homology motif (UHM) kinase 1	0.0004065	0.00166288	326.61	368.32	469.18	NM_010633	NM_010633
10567446	Dnahc3	"dynein, axonemal, heavy chain 3 "	0.0004091	0.00166592	133.17	137.34	337.69	BC051401	BC051401
10420899	Gulo	gulonolactone (L-) oxidase	0.0004095	0.00166592	40.6	23.68	21.39	NM_178747	NM_178747
10556297	Adm	adrenomedullin	0.0004096	0.00166592	31	44.65	33.68	NM_009627	NM_009627
10500324	Hist2h2ac	"histone cluster 2, H2ac "	0.0004141	0.00168099	2962.69	2257.69	2113.08	NM_175662	NM_175662
10573867	Rbl2	retinoblastoma-like 2	0.0004155	0.00168307	166.61	167.1	227.02	NM_011250	NM_011250
10407907	Rala	v-ral simian leukemia viral oncogene homolog A (ras related)	0.0004162	0.00168307	250.73	309.82	379.87	NM_019491	NM_019491
10386934	Wsb2	WD repeat and SOCS box-containing 2	0.0004199	0.00169319	313.48	474.14	370.5	NM_021539	NM_021539
10434689	Ahsg	alpha-2-HS-glycoprotein	0.0004203	0.00169319	78.4	37.74	32.96	NM_013465	NM_013465
10448094	Lnpep	leucyl/cystinyl aminopeptidase	0.0004217	0.00169319	321.39	361.1	474.82	NM_172827	NM_172827
10551815	Zfp260	zinc finger protein 260	0.0004219	0.00169319	140.26	171.89	228.3	NM_011981	NM_011981
10369290	Ddit4	DNA-damage-inducible transcript 4	0.0004235	0.0016964	169.2	158.57	263.27	NM_029083	NM_029083
10397145	Acot2	acyl-CoA thioesterase 2	0.0004263	0.0017044	184.62	115.92	184.22	NM_134188	NM_134188
10559702	Zfp579	zinc finger protein 579	0.0004296	0.00171352	133.56	128.26	92.23	NM_026741	NM_026741
10473494	Olfr1034	olfactory receptor 1034	0.0004302	0.00171352	341.88	304.19	202.55	NM_001011872	NM_001011872
10490078	Sumo1	SMT3 suppressor of mif two 3 homolog 1 (yeast)	0.0004317	0.00171627	119.13	218.56	162.68	NM_009460	NM_009460
10566140	Olfr545	olfactory receptor 545	0.0004335	0.0017202	225.53	284.97	152.5	NM_146840	NM_146840
10596166	1300017J02Rik	RIKEN cDNA 1300017J02 gene	0.0004378	0.00173402	72.65	45.58	40.75	NM_027918	NM_027918
10500034	Psmb4	"proteasome (prosome, macropain) subunit, beta type 4 "	0.0004422	0.0017464	803.22	835.84	1176.38	NM_008945	NM_008945
10543684	Mir183	microRNA 183	0.0004428	0.0017464	18.62	11.13	9.24	NR_030713	NR_030713
10358389	Rgs2	regulator of G-protein signaling 2	0.0004434	0.0017464	105.95	160.42	226.45	NM_009061	NM_009061
10436694	Rplp0	"ribosomal protein, large, P0 "	0.0004445	0.00174749	775.94	721.15	1070.76	NM_007475	NM_007475
10597648	Myd88	myeloid differentiation primary response gene 88	0.0004512	0.00177054	180.03	341.72	234.01	NM_010851	NM_010851
10461214	Tmem223	transmembrane protein 223	0.0004521	0.00177079	738.2	614.06	442.19	NM_025791	NM_025791
10561178	Rab4b	"RAB4B, member RAS oncogene family "	0.0004535	0.00177247	247.18	225.89	167.29	NM_029391	NM_029391
10575598	Znrf1	zinc and ring finger 1	0.0004542	0.00177247	596.2	689.64	428.34	NM_133206	NM_133206
10601326	Uprt	uracil phosphoribosyltransferase (FUR1) homolog (S. cerevisiae)	0.0004558	0.00177335	132.73	114.64	78.58	BC147845	BC147845
10562480	Nudt19	nudix (nucleoside diphosphate linked moiety X)-type motif 19	0.0004561	0.00177335	97.71	91.98	147.97	NM_033080	NM_033080
10355730	1810031K17Rik	RIKEN cDNA 1810031K17 gene	0.0004579	0.00177709	360.06	345.32	240.57	BC028815	BC028815
10493235	Paqr6	progestin and adipoQ receptor family member VI	0.0004604	0.00178352	218.4	206.88	123.43	NM_198410	NM_198410
10440180	Olfr205	olfactory receptor 205	0.0004613	0.00178375	66.37	32.23	34.51	NM_001011736	NM_001011736
10402390	Serpina1b	"serine (or cysteine) preptidase inhibitor, clade A, member 1B "	0.0004636	0.00178938	38.22	73.36	60.91	NM_009244	NM_009244
10526838	Got2	"glutamate oxaloacetate transaminase 2, mitochondrial "	0.0004651	0.0017919	117.67	102.45	184.64	NM_010325	NM_010325
10604974	Cetn2	centrin 2	0.0004701	0.00180788	116.08	127.21	200.33	NM_019405	NM_019405
10437023	Morc3	microrchidia 3	0.0004726	0.0018142	106.68	137.54	161.37	NM_001045529	NM_001045529
10434709	Hrg	histidine-rich glycoprotein	0.0004749	0.00181881	17.01	12.06	11.34	NM_053176	NM_053176
10400002	4921508M14Rik	RIKEN cDNA 4921508M14 gene	0.0004777	0.00181881	60.22	51.28	39.24	ENSMUST00000061679	ENSMUST00000061679
10590801	Birc3	baculoviral IAP repeat-containing 3	0.0004789	0.00181881	55.72	106.48	92.01	NM_007464	NM_007464
10550388	Gng8	"guanine nucleotide binding protein (G protein), gamma 8 "	0.0004789	0.00181881	77.37	126.85	92.28	NM_010320	NM_010320
10383833	Ccdc157	coiled-coil domain containing 157	0.00048	0.00181881	189.71	170.07	121.27	NM_177616	NM_177616
10425066	Csf2rb	"colony stimulating factor 2 receptor, beta, low-affinity (granulocyte-macrophage) "	0.0004802	0.00181881	75.08	176.63	98.01	NM_007780	NM_007780
10540408	Itpr1	"inositol 1,4,5-triphosphate receptor 1 "	0.0004824	0.00181881	212.99	201.01	297.81	NM_010585	NM_010585
10507299	Gpbp1l1	GC-rich promoter binding protein 1-like 1	0.0004826	0.00181881	238.61	259.62	347.03	NM_029868	NM_029868
10450864	Olfr95	olfactory receptor 95	0.0004826	0.00181881	75.82	43.1	41.09	NM_146513	NM_146513
10493850	Sprr2a1	small proline-rich protein 2A1	0.0004827	0.00181881	234.58	2251.24	229.19	NM_011468	NM_011468
10403834	Sfrp4	secreted frizzled-related protein 4	0.0004837	0.00181881	148.56	302.85	220.22	NM_016687	NM_016687
10349239	Mki67ip	Mki67 (FHA domain) interacting nucleolar phosphoprotein	0.0004841	0.00181881	128.97	157.28	197.84	NM_026472	NM_026472
10402347	Ifi27l2a	"interferon, alpha-inducible protein 27 like 2A "	0.0004892	0.00183472	196.23	90.37	146.94	NM_029803	NM_029803
10394527	Ttc32	tetratricopeptide repeat domain 32	0.0004945	0.00185132	70.16	72.77	101.18	NM_029321	NM_029321
10369481	H2afy2	"H2A histone family, member Y2 "	0.0004978	0.00186038	121.17	125.23	223.16	NM_207000	NM_207000
10381697	Hexim1	hexamethylene bis-acetamide inducible 1	0.0005015	0.00187091	101.49	110.82	156.29	NM_138753	NM_138753
10432619	Pou6f1	"POU domain, class 6, transcription factor 1 "	0.0005077	0.00189071	133.88	134.57	96.79	NM_010127	NM_010127
10554808	Fzd4	frizzled homolog 4 (Drosophila)	0.0005107	0.00189855	59.44	52.71	80.63	NM_008055	NM_008055
10554727	Olfr297	olfactory receptor 297	0.000517	0.0019186	105.37	39.2	40.83	NM_146618	NM_146618
10422067	Fbxl3	F-box and leucine-rich repeat protein 3	0.0005188	0.00192004	281.59	201.59	253.04	NM_015822	NM_015822
10388784	Rpl23a	ribosomal protein L23a	0.0005192	0.00192004	98.49	100.41	143.15	AF357367	AF357367
10603308	Mir188	microRNA 188	0.0005235	0.00193257	56.83	54.58	39.09	NR_029574	NR_029574
10464045	Acsl5	acyl-CoA synthetase long-chain family member 5	0.0005314	0.00195566	287.72	290.44	425.51	NM_027976	NM_027976
10457273	Kif5b	kinesin family member 5B	0.0005316	0.00195566	912.89	1064.49	1418.92	NM_008448	NM_008448
10421697	9030625A04Rik	RIKEN cDNA 9030625A04 gene	0.0005353	0.00196246	80.18	108.02	68.6	BC116748	BC116748
10539702	Fam136a	"family with sequence similarity 136, member A "	0.0005353	0.00196246	40.37	42.05	58.27	BC103775	BC103775
10497090	Ankrd13c	ankyrin repeat domain 13c	0.0005503	0.00201396	262.27	287.41	379.5	NM_001013806	NM_001013806
10558612	Olfr523	olfactory receptor 523	0.000552	0.0020167	127.06	85.43	69.44	NM_146518	NM_146518
10507731	Rims3	regulating synaptic membrane exocytosis 3	0.0005588	0.00203803	188.07	189.3	125.61	NM_182929	NM_182929
10378649	Slc43a2	"solute carrier family 43, member 2 "	0.0005616	0.00204267	179.27	170.01	107.13	NM_173388	NM_173388
10545658	Wdr54	WD repeat domain 54	0.000562	0.00204267	343.19	239.6	182.63	NM_023790	NM_023790
10464015	Shoc2	soc-2 (suppressor of clear) homolog (C. elegans)	0.000567	0.00205732	355.86	360.89	490.88	NM_019658	NM_019658
10409709	Mir7-1	microRNA 7-1	0.0005687	0.00205789	127.3	135.26	176.29	NR_029825	NR_029825
10473467	Olfr1018	olfactory receptor 1018	0.0005691	0.00205789	164.11	58.06	59.21	NM_146586	NM_146586
10381539	G6pc3	"glucose 6 phosphatase, catalytic, 3 "	0.0005706	0.0020598	485.93	458.51	309.65	NM_175935	NM_175935
10572085	Nat1	N-acetyl transferase 1	0.0005769	0.00207231	28.03	27.7	53.6	NM_008673	NM_008673
10485667	Dnajc24	"DnaJ (Hsp40) homolog, subfamily C, member 24 "	0.000577	0.00207231	296.56	270.11	205.48	NM_026992	NM_026992
10570855	Plat	"plasminogen activator, tissue "	0.000577	0.00207231	169.12	217.32	268.14	NM_008872	NM_008872
10484856	Olfr1259	olfactory receptor 1259	0.0005807	0.00208207	25.56	19.59	16.51	NM_146341	NM_146341
10508723	Snora61	"small nucleolar RNA, H/ACA box 61 "	0.0005847	0.00209287	307.48	895.29	596.98	NR_034046	NR_034046
10485607	Qser1	glutamine and serine rich 1	0.0005866	0.00209608	180.3	207.41	293.7	NM_001123327	NM_001123327
10476814	Insm1	insulinoma-associated 1	0.0005889	0.00209608	136.99	219.77	169.45	NM_016889	NM_016889
10571415	Vps37a	vacuolar protein sorting 37A (yeast)	0.0005903	0.00209608	245.89	299.82	365.88	NM_033560	NM_033560
10554375	Sema4b	"sema domain, immunoglobulin domain (Ig), transmembrane domain (TM) and short cytoplasmic domain, (semaphorin) 4B "	0.0005908	0.00209608	239.24	333.65	216.18	NM_013659	NM_013659
10395259	Nampt	nicotinamide phosphoribosyltransferase	0.0005918	0.00209608	590.89	931.73	928.07	NM_021524	NM_021524
10425335	Syngr1	synaptogyrin 1	0.0005928	0.00209608	585.93	556.25	376.9	NM_207708	NM_207708
10490119	Gcnt7	glucosaminyl (N-acetyl) transferase family member 7	0.000593	0.00209608	199.18	138.93	118.58	NM_001039560	NM_001039560
10413304	Arf4	ADP-ribosylation factor 4	0.0005939	0.00209608	401.55	658.13	583.9	NM_007479	NM_007479
10445133	Olfr107	olfactory receptor 107	0.0005945	0.00209608	85.77	59.24	42.74	NM_146511	NM_146511
10418879	Mapk8	mitogen-activated protein kinase 8	0.000596	0.00209788	257.39	344.28	348.43	NM_016700	NM_016700
10482687	Arl5a	ADP-ribosylation factor-like 5A	0.0006003	0.00210951	137.82	160.46	230.73	NM_182994	NM_182994
10440182	Olfr206	olfactory receptor 206	0.0006048	0.00212181	17.85	9.11	9.53	NM_146991	NM_146991
10464642	Carns1	carnosine synthase 1	0.0006132	0.00214772	1395.98	1072.88	712.93	NM_134148	NM_134148
10447383	Epcam	epithelial cell adhesion molecule	0.0006149	0.00215012	457.87	632.09	708.43	NM_008532	NM_008532
10515822	Olfr1342	olfactory receptor 1342	0.000622	0.00216346	68.61	32.9	33.16	NM_146713	NM_146713
10359571	Fmo1	flavin containing monooxygenase 1	0.0006222	0.00216346	968.56	637.27	1182.27	NM_010231	NM_010231
10453705	Rab18	"RAB18, member RAS oncogene family "	0.0006226	0.00216346	98.46	123.98	134.06	NM_181070	NM_181070
10385540	Olfr1396	olfactory receptor 1396	0.0006228	0.00216346	116.74	71.62	59.11	NM_146337	NM_146337
10353034	Snord87	"small nucleolar RNA, C/D box 87 "	0.0006255	0.00216929	24.49	43.8	24.7	NR_004410	NR_004410
10474514	Olfr1301	olfactory receptor 1301	0.0006276	0.00217301	179.32	62.63	67.28	NM_146887	NM_146887
10550625	Mir330	microRNA 330	0.0006313	0.00218226	183.35	185.5	120.83	NR_029763	NR_029763
10567216	Rps15a	ribosomal protein S15A	0.0006331	0.00218447	100.3	122.04	178.16	NM_170669	NM_170669
10400095	Ifrd1	interferon-related developmental regulator 1	0.000634	0.00218447	134.76	201.3	185.82	NM_013562	NM_013562
10514049	Nfib	nuclear factor I/B	0.0006354	0.00218573	187.68	195.57	303.3	NM_001113209	NM_001113209
10552824	Rras	"Harvey rat sarcoma oncogene, subgroup R "	0.0006385	0.00219284	515.22	824.19	538.23	NM_009101	NM_009101
10513630	Ambp	alpha 1 microglobulin/bikunin	0.0006409	0.00219637	25.74	16.78	15.09	NM_007443	NM_007443
10472820	Itga6	integrin alpha 6	0.0006416	0.00219637	252.32	324.05	374.25	NM_008397	NM_008397
10459669	Rpl5	ribosomal protein L5	0.0006444	0.00220192	764.85	821.38	1231.26	NM_016980	NM_016980
10363082	Lilrb4	"leukocyte immunoglobulin-like receptor, subfamily B, member 4 "	0.0006453	0.00220192	60.79	147.78	110.13	NM_013532	NM_013532
10540283	Ppp4r2	"protein phosphatase 4, regulatory subunit 2 "	0.0006525	0.0022224	102.13	141.93	159.28	NM_182939	NM_182939
10570168	1700018L24Rik	RIKEN cDNA 1700018L24 gene	0.0006534	0.0022224	53.52	36.26	30	BC049746	BC049746
10442968	Rgs11	regulator of G-protein signaling 11	0.0006547	0.00222325	184.68	177.4	114.42	NM_001081069	NM_001081069
10364814	Scamp4	secretory carrier membrane protein 4	0.0006558	0.00222342	333.96	337.99	230.66	NM_019575	NM_019575
10508368	A3galt2	"alpha 1,3-galactosyltransferase 2 (isoglobotriaosylceramide synthase) "	0.0006571	0.00222427	85.7	108.17	67.7	NM_001009819	NM_001009819
10410302	E130120F12Rik	RIKEN cDNA E130120F12 gene	0.0006583	0.00222478	41.79	47.92	62.52	BC141233	BC141233
10529732	Hs3st1	heparan sulfate (glucosamine) 3-O-sulfotransferase 1	0.0006595	0.00222529	86.25	139.26	102.48	NM_010474	NM_010474
10508074	Csf3r	colony stimulating factor 3 receptor (granulocyte)	0.0006609	0.00222647	75.75	155.5	77.57	NM_007782	NM_007782
10356269	Sp140	Sp140 nuclear body protein	0.000663	0.00223	83.25	134.57	254.43	NM_001013817	NM_001013817
10444927	Nrm	nurim (nuclear envelope membrane protein)	0.0006681	0.00224359	105.75	100.3	70.41	NM_134122	NM_134122
10449452	Fkbp5	FK506 binding protein 5	0.0006705	0.00224808	63.7	100.07	97.23	NM_010220	NM_010220
10606495	Pof1b	premature ovarian failure 1B	0.0006723	0.00225056	65.58	77.96	110.04	NM_181579	NM_181579
10519268	Mir200b	microRNA 200b	0.0006734	0.00225069	1153.23	945.47	587.29	NR_029587	NR_029587
10519497	Steap4	STEAP family member 4	0.0006745	0.00225081	250.65	673.33	391.28	NM_054098	NM_054098
10439321	Slc15a2	"solute carrier family 15 (H+/peptide transporter), member 2 "	0.0006776	0.00225506	736.89	720.88	1135.51	NM_021301	NM_021301
10515335	C530005A16Rik	RIKEN cDNA C530005A16 gene	0.0006779	0.00225506	62.92	60.74	87.43	NR_029450	NR_029450
10556033	Olfr707	olfactory receptor 707	0.0006852	0.00227577	157	87.25	98.02	NM_001005570	NM_001005570
10362520	Hdac2	histone deacetylase 2	0.0006863	0.00227585	213.24	255.83	332.1	NM_008229	NM_008229
10542050	Efcab4b	EF-hand calcium binding domain 4B	0.000691	0.00228502	58.3	74.54	95.92	NM_001033464	NM_001033464
10587331	Gsta1	"glutathione S-transferase, alpha 1 (Ya) "	0.0006916	0.00228502	177.92	140.07	231.75	NM_008181	NM_008181
10514383	Larp7	"La ribonucleoprotein domain family, member 7 "	0.0006923	0.00228502	103.55	99.33	159.66	NM_138593	NM_138593
10555832	Olfr632	olfactory receptor 632	0.0006949	0.00228911	155.42	244.79	151.22	NM_147119	NM_147119
10554731	Olfr293	olfactory receptor 293	0.0006957	0.00228911	24.57	14.37	12.4	NM_001011752	NM_001011752
10385511	Psme2	"proteasome (prosome, macropain) 28 subunit, beta "	0.0007005	0.00230007	78.48	102.97	133.43	NM_011190	NM_011190
10455784	Gramd3	GRAM domain containing 3	0.0007012	0.00230007	219.06	325.93	356.18	NM_026240	NM_026240
10500610	Fam46c	"family with sequence similarity 46, member C "	0.0007029	0.00230208	262.07	325.9	433.1	NM_001142952	NM_001142952
10377537	Chd3	chromodomain helicase DNA binding protein 3	0.0007047	0.00230286	52.85	52.42	87.17	NM_146019	NM_146019
10368675	Marcks	myristoylated alanine rich protein kinase C substrate	0.0007061	0.00230286	175.58	250.43	291.42	NM_008538	NM_008538
10448925	Cacna1h	"calcium channel, voltage-dependent, T type, alpha 1H subunit "	0.0007064	0.00230286	441.1	367.49	224.59	NM_021415	NM_021415
10390196	B4galnt2	"beta-1,4-N-acetyl-galactosaminyl transferase 2 "	0.0007146	0.0023257	28.04	102.6	81.47	NM_008081	NM_008081
10483817	6030499A19Rik	RIKEN cDNA 6030499A19 gene	0.0007156	0.0023257	127.72	142.03	101.12	AK031731	AK031731
10560709	Pvr	poliovirus receptor	0.0007222	0.00234356	91.34	163.18	127.25	NM_027514	NM_027514
10415576	Zmym2	"zinc finger, MYM-type 2 "	0.0007245	0.00234611	366.9	394.37	594.09	NM_029498	NM_029498
10355227	1110028C15Rik	RIKEN cDNA 1110028C15 gene	0.0007252	0.00234611	66.7	79.43	107.99	NM_001122738	NM_001122738
10474526	Lpcat4	lysophosphatidylcholine acyltransferase 4	0.0007273	0.00234931	907.7	798.5	516.52	NM_207206	NM_207206
10386416	Olfr222	olfactory receptor 222	0.0007328	0.00236348	92.7	57	46.17	NM_001011789	NM_001011789
10575909	Adad2	adenosine deaminase domain containing 2	0.0007363	0.00237115	74.66	58.24	54.57	NM_029428	NM_029428
10592001	St14	suppression of tumorigenicity 14 (colon carcinoma)	0.0007504	0.00241289	291.97	455.49	339.89	NM_011176	NM_011176
10591214	Olfr867	olfactory receptor 867	0.0007523	0.00241297	127.79	60.56	57.16	NM_001011748	NM_001011748
10584674	Mcam	melanoma cell adhesion molecule	0.0007527	0.00241297	127.18	148.32	188.42	NM_023061	NM_023061
10517336	Clic4	chloride intracellular channel 4 (mitochondrial)	0.0007554	0.00241451	268.63	428.01	369.18	NM_013885	NM_013885
10586176	Snapc5	"small nuclear RNA activating complex, polypeptide 5 "	0.0007561	0.00241451	113.42	118.11	152.9	NM_183316	NM_183316
10515981	Mir30e	microRNA 30e	0.0007566	0.00241451	67.88	53.64	42.62	NR_029602	NR_029602
10604944	Gabre	"gamma-aminobutyric acid (GABA) A receptor, subunit epsilon "	0.0007643	0.00243542	94.04	126.33	67.38	NM_017369	NM_017369
10507143	Cyp4a12a	"cytochrome P450, family 4, subfamily a, polypeptide 12a "	0.0007658	0.00243653	607.47	389.63	1066.37	NM_177406	NM_177406
10346410	Aox3	aldehyde oxidase 3	0.0007763	0.00246624	590.66	431.09	872	NM_023617	NM_023617
10362434	Trdn	triadin	0.0007781	0.00246825	61.08	36.54	49.01	NM_029726	NM_029726
10484756	Olfr1197	olfactory receptor 1197	0.0007793	0.00246837	64.36	38.45	34.09	NM_001005225	NM_001005225
10403018	IghmAC38.205.12	Ig mu chain V region AC38 205.12	0.0007845	0.00247782	93.05	228.79	453.45	ENSMUST00000103510	ENSMUST00000103510
10591412	S1pr2	sphingosine-1-phosphate receptor 2	0.0007858	0.00247782	130.76	147.86	90.97	NM_010333	NM_010333
10593213	Rbm7	RNA binding motif protein 7	0.0007862	0.00247782	122.67	154.08	214.01	NM_144948	NM_144948
10477644	Trp53inp2	transformation related protein 53 inducible nuclear protein 2	0.0007887	0.00247782	845.58	1160.65	602.58	NM_178111	NM_178111
10503107	6330407A03Rik	RIKEN cDNA 6330407A03 gene	0.0007893	0.00247782	70.19	109.43	53.9	NR_028126	NR_028126
10551104	Tmem145	transmembrane protein 145	0.0007893	0.00247782	110.23	95.47	66.06	NM_183311	NM_183311
10547171	Olfr215	olfactory receptor 215	0.0007948	0.00249139	88.19	56.39	56.02	NM_146446	NM_146446
10579874	Abce1	"ATP-binding cassette, sub-family E (OABP), member 1 "	0.0007973	0.00249554	479.14	491.54	643.83	NM_015751	NM_015751
10532313	AB010352 // AB010352	cDNA sequence AB010352 // cDNA sequence AB010352	0.0008014	0.00250467	11.64	10.86	15.45	AB010352 // AB010352	AB010352
10441791	Airn	antisense Igf2r RNA	0.0008042	0.00250972	113.99	111.54	159.85	NR_027772	NR_027772
10531126	Igj	immunoglobulin joining chain	0.0008081	0.00251818	62.83	214.83	316.87	NM_152839	NM_152839
10467110	Lipo1	"lipase, member O1 "	0.0008096	0.00251915	72.92	85.14	135.18	NM_001013770	NM_001013770
10484791	Olfr1222	olfactory receptor 1222	0.0008174	0.00252648	184.61	115.07	93.53	NM_001011860	NM_001011860
10444890	Ier3	immediate early response 3	0.0008176	0.00252648	60.59	141.94	100.57	NM_133662	NM_133662
10542885	2810474O19Rik	RIKEN cDNA 2810474O19 gene	0.0008178	0.00252648	174.77	247.99	243.85	NM_026054	NM_026054
10447341	Rhoq	"ras homolog gene family, member Q "	0.0008178	0.00252648	253.19	348.98	438.74	NM_145491	NM_145491
10443527	Pim1	proviral integration site 1	0.0008194	0.00252648	108.18	173.5	106.9	NM_008842	NM_008842
10492174	Tm4sf4	transmembrane 4 superfamily member 4	0.0008197	0.00252648	61.3	33.01	30.53	NM_145539	NM_145539
10552566	Klk1b9	kallikrein 1-related peptidase b9	0.0008203	0.00252648	33.31	28.96	55.63	NM_010116	NM_010116
10566966	Eif4g2	"eukaryotic translation initiation factor 4, gamma 2 "	0.0008221	0.00252835	1167.41	1338.17	1880.51	NM_013507	NM_013507
10471741	Olfr339	olfactory receptor 339	0.0008256	0.00253543	81.8	28.73	31.21	NM_146949	NM_146949
10531653	Tmem150c	transmembrane protein 150C	0.0008313	0.00254616	331.87	254.23	215.75	NM_182841	NM_182841
10469816	Il1rn	interleukin 1 receptor antagonist	0.0008328	0.00254616	49.92	76.29	53.33	NM_031167	NM_031167
10587012	Ccpg1	cell cycle progression 1	0.0008334	0.00254616	641.19	666	952.75	NM_001114328	NM_001114328
10402648	Brp44l	brain protein 44-like	0.0008339	0.00254616	511.37	554.52	800.89	NM_018819	NM_018819
10586110	Cln6	"ceroid-lipofuscinosis, neuronal 6 "	0.0008377	0.00255408	373.74	302.91	245.14	NM_001033175	NM_001033175
10553833	Ndn	necdin	0.0008412	0.00256107	46.16	52.46	79.49	NM_010882	NM_010882
10501629	Cdc14a	CDC14 cell division cycle 14 homolog A (S. cerevisiae)	0.0008428	0.00256226	600.25	658.23	963.82	NM_001080818	NM_001080818
10564813	Mesp1	mesoderm posterior 1	0.0008464	0.00256735	25.09	23.64	18.54	NM_008588	NM_008588
10445746	Trem1	triggering receptor expressed on myeloid cells 1	0.0008469	0.00256735	29.19	49.13	31.62	NM_021406	NM_021406
10534216	Gtf2i	general transcription factor II I	0.0008487	0.00256849	677.93	615.36	901.28	NM_001080746	NM_001080746
10569014	Ifitm2	interferon induced transmembrane protein 2	0.0008497	0.00256849	466.69	638.83	369.49	NM_030694	NM_030694
10376408	Olfr316	olfactory receptor 316	0.0008528	0.00257419	180.75	81.08	92.37	NM_001011818	NM_001011818
10589420	Cdc25a	cell division cycle 25 homolog A (S. pombe)	0.0008622	0.00259698	128.23	158.59	190.73	NM_007658	NM_007658
10353479	Rims1	regulating synaptic membrane exocytosis 1	0.0008628	0.00259698	167.22	161.14	95.43	NM_053270	NM_053270
10413985	Gm626	predicted gene 626	0.0008652	0.00259795	78.54	95.28	217.34	XM_985917	XM_985917
10587266	Gclc	"glutamate-cysteine ligase, catalytic subunit "	0.0008664	0.00259795	883.07	1208.39	1697.83	NM_010295	NM_010295
10462313	Slc1a1	"solute carrier family 1 (neuronal/epithelial high affinity glutamate transporter, system Xag), member 1 "	0.0008668	0.00259795	94.15	132.79	81.92	NM_009199	NM_009199
10504838	Nr4a3	"nuclear receptor subfamily 4, group A, member 3 "	0.0008687	0.00259959	36.26	79.21	39.64	NM_015743	NM_015743
10446587	C030034I22Rik	RIKEN cDNA C030034I22 gene	0.0008698	0.00259959	92.39	96.15	65.63	NR_026848	NR_026848
10492748	Fga	fibrinogen alpha chain	0.0008721	0.00260279	33.13	22.45	21.06	NM_010196	NM_010196
10349834	Pik3c2b	"phosphoinositide-3-kinase, class 2, beta polypeptide "	0.000881	0.00262565	292.17	398.33	265.66	NM_001099276	NM_001099276
10591188	Olfr843	olfactory receptor 843	0.0008874	0.00264101	147.84	56.63	37.85	NM_146567	NM_146567
10549751	Zfp865	zinc finger protein 865	0.0008897	0.00264414	142.86	129.91	91.6	NM_001033383	NM_001033383
10530870	Epha5	Eph receptor A5	0.0008972	0.0026627	208.16	292.49	192.55	NM_007937	NM_007937
10592701	Tmem136	transmembrane protein 136	0.0008996	0.00266609	132.38	105.12	72.41	NM_001034863	NM_001034863
10491885	Pcdh10	protocadherin 10	0.0009072	0.00268486	70.76	129.32	56.35	NM_001098171	NM_001098171
10524889	Ksr2	kinase suppressor of ras 2	0.0009107	0.00269146	223.65	432.62	142.96	NM_001114545	NM_001114545
10538214	D330028D13Rik	RIKEN cDNA D330028D13 gene	0.000914	0.00269745	256.29	196.19	177.5	NM_172727	NM_172727
10466357	Olfr1472	olfactory receptor 1472	0.0009172	0.00270312	21.03	12.78	12.11	NM_146690	NM_146690
10443730	Abcg1	"ATP-binding cassette, sub-family G (WHITE), member 1 "	0.000922	0.0027135	629.07	683.46	474.09	NM_009593	NM_009593
10461707	Olfr235 // Olfr235	olfactory receptor 235 // olfactory receptor 235	0.0009236	0.00271444	21.5	14.23	13.62	NM_146686 // NM_146686	NM_146686
10484869	Olfr32	olfactory receptor 32	0.0009263	0.0027186	59.3	35.51	37.68	NM_010980	NM_010980
10518366	2810408P10Rik	RIKEN cDNA 2810408P10 gene	0.0009363	0.00274415	94.18	92.41	122.37	NM_198619	NM_198619
10458213	Etf1	eukaryotic translation termination factor 1	0.0009411	0.00275236	165.04	226.77	254.68	NM_144866	NM_144866
10547386	Adipor2	adiponectin receptor 2	0.0009417	0.00275236	501.71	773.17	766.2	NM_197985	NM_197985
10544133	Parp12	"poly (ADP-ribose) polymerase family, member 12 "	0.0009458	0.00275936	220.9	208.18	285.91	NM_172893	NM_172893
10376988	Zkscan6	zinc finger with KRAB and SCAN domains 6	0.000947	0.00275936	35.19	40.16	56.75	NM_026107	NM_026107
10388298	Olfr139	olfactory receptor 139	0.000948	0.00275936	110.82	147.01	95.9	NM_147003	NM_147003
10579724	Slc35e1	"solute carrier family 35, member E1 "	0.0009504	0.00276255	303.09	400.5	304.21	NM_177766	NM_177766
10404053	Hist1h2bc	"histone cluster 1, H2bc "	0.0009594	0.00278489	470.23	545.02	872.49	NM_023422	NM_023422
10593497	Zc3h12c	zinc finger CCCH type containing 12C	0.0009611	0.00278601	50.54	56.43	76.94	NM_001162921	NM_001162921
10460108	Gnpnat1	glucosamine-phosphate N-acetyltransferase 1	0.0009634	0.00278886	70.53	89.78	107.77	NM_019425	NM_019425
10399691	Id2	inhibitor of DNA binding 2	0.0009724	0.00281107	659.26	951.05	1224.81	NM_010496	NM_010496
10395805	Fam177a // 1700047I17Rik2	"family with sequence similarity 177, member A // RIKEN cDNA 1700047I17 gene 2 "	0.0009743	0.00281273	2562.86	1948.42	1586.6	BC049669 // BC049669	BC049669
10584414	Olfr904	olfactory receptor 904	0.0009807	0.00282735	55.81	90	64.41	NM_146801	NM_146801
10446804	Slc30a6	"solute carrier family 30 (zinc transporter), member 6 "	0.0009873	0.00283998	121.39	120.14	170.17	NM_144798	NM_144798
10424260	D15Ertd621e	"DNA segment, Chr 15, ERATO Doi 621, expressed "	0.000988	0.00283998	266.29	306.44	411.91	NM_145959	NM_145959
10438690	Rfc4	replication factor C (activator 1) 4	0.0009891	0.00283998	85.35	94.77	120.17	NM_145480	NM_145480
10377790	Slc16a11	"solute carrier family 16 (monocarboxylic acid transporters), member 11 "	0.0010094	0.00289434	333.41	268.33	228.24	NM_153081	NM_153081
10480492	Cacna1b	"calcium channel, voltage-dependent, N type, alpha 1B subunit "	0.0010109	0.00289473	313.26	278.3	162.73	NM_001042528	NM_001042528
10461824	Olfr1491	olfactory receptor 1491	0.0010174	0.00290941	79.42	50.04	58.73	NM_146345	NM_146345
10580765	Pllp	plasma membrane proteolipid	0.0010219	0.00291834	205.03	186.38	135.78	NM_026385	NM_026385
10387992	Nup88	nucleoporin 88	0.0010286	0.00293352	266.32	259.18	380.01	NM_172394	NM_172394
10433885	Cebpd	"CCAAT/enhancer binding protein (C/EBP), delta "	0.0010311	0.00293669	46.14	104.91	68.36	NM_007679	NM_007679
10535577	Tmem130	transmembrane protein 130	0.001041	0.00295982	162.68	144.73	95.51	NM_177735	NM_177735
10521415	Ablim2	actin-binding LIM protein 2	0.0010424	0.00295982	192.62	162.3	125.05	NM_001177696	NM_001177696
10544017	Svopl	SV2 related protein homolog (rat)-like	0.001046	0.00295982	675.23	1046.32	610.6	NM_177200	NM_177200
10555795	Olfr613	olfactory receptor 613	0.001047	0.00295982	47.84	66.85	43.86	NM_147100	NM_147100
10357222	Gm101	predicted gene 101	0.0010474	0.00295982	48.25	47.33	69.12	NM_001115074	NM_001115074
10403258	Gdi2	guanosine diphosphate (GDP) dissociation inhibitor 2	0.0010476	0.00295982	459.5	516.3	815.66	NM_008112	NM_008112
10544583	Gimap6	"GTPase, IMAP family member 6 "	0.0010614	0.00299214	57.61	57	81	NM_153175	NM_153175
10514544	Gm12695	predicted gene 12695	0.0010623	0.00299214	165.62	146.65	392.49	NM_001081284	NM_001081284
10451167	Tmem63b	transmembrane protein 63b	0.0010633	0.00299214	883.2	849.64	565.22	NM_198167	NM_198167
10506118	Usp1	ubiquitin specific peptidase 1	0.0010647	0.00299214	81.83	120.53	138.17	NM_146144	NM_146144
10494069	Celf3	"VCUGBP, Elav-like family member 3 "	0.0010661	0.00299214	305.19	282.67	178.26	NM_172434	NM_172434
10457048	Gm10523	predicted gene 10523	0.0010744	0.00300859	22.54	17.04	16.76	ENSMUST00000097502	ENSMUST00000097502
10589087	Prkar2a	"protein kinase, cAMP dependent regulatory, type II alpha "	0.0010748	0.00300859	148.85	190.59	229.86	NM_008924	NM_008924
10545588	Hk2	hexokinase 2	0.0010851	0.00303109	88.28	149.36	91.6	NM_013820	NM_013820
10462136	Cycs	"cytochrome c, somatic "	0.0010857	0.00303109	616.38	694.65	921.09	NM_007808	NM_007808
10443301	Zfp523	zinc finger protein 523	0.0010885	0.00303491	337.75	303.82	210.5	NM_172617	NM_172617
10494306	Mcl1	myeloid cell leukemia sequence 1	0.0011032	0.00307185	330.52	495.6	437.55	NM_008562	NM_008562
10369307	Cdh23	cadherin 23 (otocadherin)	0.0011069	0.00307811	215.96	185.7	109.9	NM_023370	NM_023370
10580850	Cngb1	cyclic nucleotide gated channel beta 1	0.0011152	0.00309713	58.32	53.66	37.21	NM_001195413	NM_001195413
10461806	Olfr1471	olfactory receptor 1471	0.0011227	0.00311174	105.54	56.78	52.11	NM_207132	NM_207132
10390701	Casc3	cancer susceptibility candidate 3	0.0011234	0.00311174	34.79	48.27	56	NM_138660	NM_138660
10517421	Pnrc2	proline-rich nuclear receptor coactivator 2	0.0011428	0.00316135	608.81	668.13	905.67	NM_026383	NM_026383
10486284	Ndufaf1	"NADH dehydrogenase (ubiquinone) 1 alpha subcomplex, assembly factor 1 "	0.0011458	0.00316552	144.26	160	212.93	NM_027175	NM_027175
10407387	Gm7120	predicted gene 7120	0.0011549	0.0031865	227.57	336.53	358.99	NM_001039244	NM_001039244
10543362	Fezf1	Fez family zinc finger 1	0.001158	0.0031909	633.22	705.47	477.42	NM_028462	NM_028462
10356968	Pam	peptidylglycine alpha-amidating monooxygenase	0.001162	0.00319776	297.43	306.79	469.69	NM_013626	NM_013626
10445185	Rn18s	18S ribosomal RNA	0.0011646	0.00320076	7249.89	7562.25	10986.8	NR_003278	NR_003278
10519052	2810405K02Rik	RIKEN cDNA 2810405K02 gene	0.0011737	0.00321951	286.67	235.23	161.62	BC030453	BC030453
10488558	Snph	syntaphilin	0.0011745	0.00321951	191.73	191.28	132.07	NM_198214	NM_198214
10356999	Prdx2	peroxiredoxin 2	0.0011769	0.00321951	710.51	809.71	1100.79	NM_011563	NM_011563
10413381	Asb14	ankyrin repeat and SOCS box-containing 14	0.0011775	0.00321951	50.6	56.03	95.41	NM_001170748	NM_001170748
10397518	Ahsa1	"AHA1, activator of heat shock protein ATPase homolog 1 (yeast) "	0.0011857	0.00323776	269.42	315.91	414.44	NM_146036	NM_146036
10360538	Pppde1	PPPDE peptidase domain containing 1	0.0011901	0.00324559	25.02	21.72	16.23	NM_024282	NM_024282
10507334	Ccdc163	coiled-coil domain containing 163	0.0011954	0.00325585	68.87	59.89	47.55	NM_026714	NM_026714
10395365	Agr2	anterior gradient 2 (Xenopus laevis)	0.0011985	0.0032601	1380.78	2073.55	2397.25	NM_011783	NM_011783
10377431	Vamp2	vesicle-associated membrane protein 2	0.0012073	0.0032778	1196.17	1159.02	832.76	NM_009497	NM_009497
10445027	H2-M10.6	"histocompatibility 2, M region locus 10.6 "	0.0012081	0.0032778	11.45	21.03	15.97	NM_201611	NM_201611
10448202	Tpm4	tropomyosin 4	0.0012171	0.003298	782.3	953.31	1368.93	NM_001001491	NM_001001491
10459772	Lipg	"lipase, endothelial "	0.0012203	0.00330245	44.69	67.58	44.16	NM_010720	NM_010720
10436372	Dcbld2	"discoidin, CUB and LCCL domain containing 2 "	0.0012225	0.00330418	86.7	112.59	118.54	NM_028523	NM_028523
10479833	Optn	optineurin	0.0012271	0.00331239	75.7	99.72	74.73	NM_181848	NM_181848
10352928	Rp1	retinitis pigmentosa 1 (human)	0.0012353	0.00333028	35.21	29.39	50.66	NM_011283	NM_011283
10473559	Olfr1140	olfactory receptor 1140	0.0012432	0.00334732	184.05	130.59	109.65	NM_146642	NM_146642
10563101	Rpl13a	ribosomal protein L13A	0.0012507	0.00335978	1259.64	920.47	1291.87	NM_009438	NM_009438
10402997	LOC630837	ig heavy chain V region 5-84-like	0.001251	0.00335978	35.05	43.04	58.88	ENSMUST00000103453	ENSMUST00000103453
10579915	Smarca5	"SWI/SNF related, matrix associated, actin dependent regulator of chromatin, subfamily a, member 5 "	0.0012545	0.00336492	186.53	223.69	297.99	NM_053124	NM_053124
10360227	Pea15a	phosphoprotein enriched in astrocytes 15A	0.0012624	0.00338183	280.18	311.23	397.19	NM_011063	NM_011063
10354845	Orc2	"origin recognition complex, subunit 2 "	0.0012651	0.00338478	150.26	139.7	200.03	NM_008765	NM_008765
10535231	Ttyh3	tweety homolog 3 (Drosophila)	0.0012683	0.00338906	451.27	463.49	295.12	NM_175274	NM_175274
10463263	Lztfl1	leucine zipper transcription factor-like 1	0.0012776	0.00340962	370.59	352.46	525.49	NM_033322	NM_033322
10574023	Mt2	metallothionein 2	0.0012845	0.00342372	4779.63	5637.22	3852.22	NM_008630	NM_008630
10441899	Gm7168	predicted gene 7168	0.0012993	0.00345881	25.77	18.37	12.03	NM_001122977	NM_001122977
10475335	Pdia3	protein disulfide isomerase associated 3	0.0013037	0.00346617	865.93	1097.25	1456.4	NM_007952	NM_007952
10408066	Olfr1361	olfactory receptor 1361	0.0013101	0.00347882	332.91	468.43	256.22	NM_146541	NM_146541
10385761	Ube2b	"ubiquitin-conjugating enzyme E2B, RAD6 homology (S. cerevisiae) "	0.0013251	0.00351039	428.65	513.88	657.2	NM_009458	NM_009458
10503259	Trp53inp1	transformation related protein 53 inducible nuclear protein 1	0.0013253	0.00351039	298.98	297.48	458.18	NM_021897	NM_021897
10388591	Cpd	carboxypeptidase D	0.0013313	0.00352188	909.62	1048.97	1507.17	NM_007754	NM_007754
10584518	Olfr974	olfactory receptor 974	0.0013346	0.00352621	92.83	63.93	48.8	NM_147107	NM_147107
10466286	Olfr1427	olfactory receptor 1427	0.0013381	0.00353105	129.6	59.23	52.79	NM_146679	NM_146679
10390430	Srcin1	SRC kinase signaling inhibitor 1	0.0013425	0.00353826	176.59	171	121.8	NM_018873	NM_018873
10503828	Lyrm2	LYR motif containing 2	0.0013449	0.00354018	120.85	112.71	175.45	NM_175364	NM_175364
10591180	Olfr828	olfactory receptor 828	0.0013476	0.00354191	14.91	9.74	8.3	NM_146605	NM_146605
10524394	Mir469	microRNA 469	0.0013489	0.00354191	51.25	37.67	25.29	NR_030152	NR_030152
10520862	Fosl2	fos-like antigen 2	0.0013513	0.00354382	119.55	197.37	143.29	NM_008037	NM_008037
10354031	Tsga10	testis specific 10	0.0013754	0.00360256	83.3	71.79	123.23	NM_207228	NM_207228
10433212	Olfr15	olfactory receptor 15	0.0013852	0.00362216	170.41	49.32	41.52	NM_008762	NM_008762
10553568	Tubgcp5	"tubulin, gamma complex associated protein 5 "	0.0013863	0.00362216	120.23	122.47	164.13	NM_146190	NM_146190
10364950	Gadd45b	growth arrest and DNA-damage-inducible 45 beta	0.0013927	0.0036344	99.35	209.02	111.66	NM_008655	NM_008655
10437590	Carhsp1	calcium regulated heat stable protein 1	0.0014058	0.00366191	64.67	75.84	99.89	NM_025821	NM_025821
10377001	Tmem220	transmembrane protein 220	0.0014067	0.00366191	114.25	80.22	109.11	NM_177392	NM_177392
10403073	Ighg	Immunoglobulin heavy chain (gamma polypeptide)	0.0014098	0.00366548	9.14	43.84	61.28	X70423	X70423
10407126	Plk2	polo-like kinase 2 (Drosophila)	0.0014128	0.00366878	89.39	92.27	135.3	NM_152804	NM_152804
10391508	Sost	sclerostin	0.0014166	0.00367414	65.2	78.59	99.89	NM_024449	NM_024449
10357480	Daf2	decay accelerating factor 2	0.0014228	0.00368302	16.1	18.86	30.78	NM_007827	NM_007827
10434117	B830017H08Rik	RIKEN cDNA B830017H08 gene	0.0014235	0.00368302	146.97	123.05	94.64	NR_027959	NR_027959
10394353	0610009D07Rik	RIKEN cDNA 0610009D07 gene	0.0014322	0.0036978	83.12	105.15	143.36	NM_025323	NM_025323
10353844	Neurl3	neuralized homolog 3 homolog (Drosophila)	0.0014327	0.0036978	58.27	91.97	74.3	NM_153408	NM_153408
10538965	Fabp1	"fatty acid binding protein 1, liver "	0.0014347	0.00369845	20.04	7.91	7.77	NM_017399	NM_017399
10528864	Cnpy1	canopy 1 homolog (zebrafish)	0.0014366	0.00369885	53.34	88.16	76.04	NM_175651	NM_175651
10467921	Chuk	conserved helix-loop-helix ubiquitous kinase	0.0014415	0.00370298	196.51	253.51	268.17	NM_007700	NM_007700
10584399	Olfr898 // Olfr898	olfactory receptor 898 // olfactory receptor 898	0.0014417	0.00370298	116.34	71.31	64.81	NM_146871 // NM_146871	NM_146871
10566589	Olfr694	olfactory receptor 694	0.0014543	0.00373083	115.11	63.63	70.49	NM_146452	NM_146452
10567297	Itpripl2	"inositol 1,4,5-triphosphate receptor interacting protein-like 2 "	0.0014675	0.00376014	34.82	34.1	56.96	NM_001033380	NM_001033380
10371356	Appl2	"adaptor protein, phosphotyrosine interaction, PH domain and leucine zipper containing 2 "	0.0014805	0.00378886	318.91	363.05	484.01	NM_145220	NM_145220
10518774	Park7	"Parkinson disease (autosomal recessive, early onset) 7 "	0.0014854	0.003791	1028.15	1080.2	1384.55	NM_020569	NM_020569
10487945	Gpcpd1	glycerophosphocholine phosphodiesterase GDE1 homolog (S. cerevisiae)	0.0014864	0.003791	356.51	502.86	504.92	NM_028802	NM_028802
10603087	Pir	pirin	0.0014867	0.003791	268.25	286.56	505.71	NM_027153	NM_027153
10477528	4833413D08Rik	RIKEN cDNA 4833413D08 gene	0.0014939	0.00380478	2320.94	84.22	410.52	NM_175167	NM_175167
10476443	Plcb4	"phospholipase C, beta 4 "	0.0015021	0.00382107	687.46	738.11	1060.69	NM_013829	NM_013829
10587792	Plscr1	phospholipid scramblase 1	0.0015083	0.00382968	300.95	654.08	328.87	NM_011636	NM_011636
10561453	Zfp36	zinc finger protein 36	0.0015091	0.00382968	73.83	150.91	125.55	NM_011756	NM_011756
10455374	Stk32a	serine/threonine kinase 32A	0.0015171	0.00384538	106.9	172.74	148.33	NM_178749	NM_178749
10566692	Olfr502	olfactory receptor 502	0.0015222	0.00385369	117.41	66.5	76.46	NM_146739	NM_146739
10393449	Socs3	suppressor of cytokine signaling 3	0.0015336	0.00387792	123.14	266.7	123.87	NM_007707	NM_007707
10454807	Snora74a	"small nucleolar RNA, H/ACA box 74A "	0.0015384	0.00388542	231.33	295.5	132.92	NR_002905	NR_002905
10577641	1810011O10Rik	RIKEN cDNA 1810011O10 gene	0.0015506	0.00391157	227.53	327.75	442.37	NM_026931	NM_026931
10504730	Anp32b	"acidic (leucine-rich) nuclear phosphoprotein 32 family, member B "	0.0015597	0.00392955	207.66	228.92	320.06	NM_130889	NM_130889
10543512	Zfp800	zinc finger protein 800	0.0015634	0.00392955	151.07	181.96	236.57	NM_001081678	NM_001081678
10485445	Ehf	ets homologous factor	0.0015638	0.00392955	626.64	773.7	1139.85	NM_007914	NM_007914
10368144	Tnfaip3	"tumor necrosis factor, alpha-induced protein 3 "	0.0015657	0.00392955	67.38	144.66	99.9	NM_009397	NM_009397
10347888	Ccl20	chemokine (C-C motif) ligand 20	0.001567	0.00392955	85.01	480.46	106.72	NM_016960	NM_016960
10607421	4930524N10Rik	RIKEN cDNA 4930524N10 gene	0.0015737	0.00394169	18.95	11.89	10.52	ENSMUST00000082357	ENSMUST00000082357
10405849	Olfr466	olfactory receptor 466	0.0015872	0.00397081	33.62	17.6	17.83	NM_146819	NM_146819
10364529	Prtn3	proteinase 3	0.0016035	0.00400686	113.68	59.26	43.54	NM_011178	NM_011178
10561837	Zfp146	zinc finger protein 146	0.0016137	0.00402635	84.06	92.99	125.3	NM_011980	NM_011980
10497399	Pde7a	phosphodiesterase 7A	0.0016151	0.00402635	113.12	159.78	195.17	NM_001122759	NM_001122759
10584426	Olfr910	olfactory receptor 910	0.0016293	0.00405698	109.02	27.38	57.41	NM_146811	NM_146811
10353010	Mybl1	myeloblastosis oncogene-like 1	0.0016346	0.0040654	76.82	57.14	104.37	NM_008651	NM_008651
10484276	Neurod1	neurogenic differentiation 1	0.0016466	0.00409044	27.9	43.17	48.34	NM_010894	NM_010894
10484754	Olfr1196	olfactory receptor 1196	0.0016527	0.00410079	75.82	45.69	36.86	NM_146464	NM_146464
10566384	Olfr664	olfactory receptor 664	0.0016614	0.0041167	35.24	50.79	40.21	ENSMUST00000063442	ENSMUST00000063442
10555009	Mir708	microRNA 708	0.001663	0.0041167	118.1	90.28	76.03	NR_030489	NR_030489
10406934	Etv1	ets variant gene 1	0.0016667	0.00411896	160.14	219.85	279.63	NM_007960	NM_007960
10358027	Elf3	E74-like factor 3	0.0016678	0.00411896	131.03	299.5	211.35	NM_001163131	NM_001163131
10516427	Ncdn	neurochondrin	0.0016751	0.00413217	328.45	298.72	209.83	NM_011986	NM_011986
10578352	Fgl1	fibrinogen-like protein 1	0.0016898	0.00416359	33.15	18.55	18.92	NM_145594	NM_145594
10512061	Taf9	"TAF9 RNA polymerase II, TATA box binding protein (TBP)-associated factor "	0.0016956	0.00417114	339.96	340.42	473.92	NM_027139	NM_027139
10572727	Zfp882	zinc finger protein 882	0.0016968	0.00417114	63.28	65.49	87.96	NM_001166645	NM_001166645
10493498	Dcst1	DC-STAMP domain containing 1	0.0017062	0.00418938	123.7	86.89	81.88	NM_029974	NM_029974
10419431	Olfr724	olfactory receptor 724	0.0017129	0.00420097	99.06	52.62	50.31	NM_146492	NM_146492
10565170	3110040N11Rik	RIKEN cDNA 3110040N11 gene	0.0017229	0.00422061	117.26	126.73	88.58	BC027500	BC027500
10593449	Layn	layilin	0.0017302	0.0042336	57.77	54.78	81.36	NM_001033534	NM_001033534
10603099	Figf	c-fos induced growth factor	0.0017435	0.00426122	128.93	136.84	194.4	NM_010216	NM_010216
10565547	Pcf11	cleavage and polyadenylation factor subunit homolog (S. cerevisiae)	0.0017467	0.00426412	183.48	235.18	298.7	NM_029078	NM_029078
10469505	Commd3	COMM domain containing 3	0.0017607	0.00429335	286.14	327.34	434.9	NM_147778	NM_147778
10523156	Cxcl2	chemokine (C-X-C motif) ligand 2	0.0017661	0.00429712	26.05	116.91	26.91	NM_009140	NM_009140
10500614	Man1a2	"mannosidase, alpha, class 1A, member 2 "	0.0017663	0.00429712	271.89	331.24	424.57	NM_010763	NM_010763
10419450	Olfr733	olfactory receptor 733	0.001769	0.00429875	54.03	29.19	27.42	NM_146663	NM_146663
10445161	Olfr125	olfactory receptor 125	0.001774	0.00430492	61.11	22.43	24.69	NM_146290	NM_146290
10585358	Npat	nuclear protein in the AT region	0.0017756	0.00430492	93.46	102.46	132.2	NM_001081152	NM_001081152
10345546	Vwa3b	von Willebrand factor A domain containing 3B	0.0017867	0.00432688	144.59	93.71	119.31	XM_003086154	XM_003086154
10571467	Pdgfrl	platelet-derived growth factor receptor-like	0.0017913	0.00433306	100.05	80.63	63.93	NM_026840	NM_026840
10541061	Olfr211	olfactory receptor 211	0.0018013	0.00435229	58.13	38.47	28.36	NM_146912	NM_146912
10596568	Rbm15b	RNA binding motif protein 15B	0.0018143	0.0043787	157.89	191.19	259.68	ENSMUST00000098424	ENSMUST00000098424
10421012	Ppp2r2a	"protein phosphatase 2 (formerly 2A), regulatory subunit B (PR 52), alpha isoform "	0.0018208	0.00438729	93.96	107.49	147.46	NM_028032	NM_028032
10533034	Ccdc60	coiled-coil domain containing 60	0.001822	0.00438729	165.26	106.38	127.75	NM_177759	NM_177759
10456978	Gm10526	predicted gene 10526	0.0018314	0.00440492	45.65	51.42	71.31	ENSMUST00000097510	ENSMUST00000097510
10494643	Hmgcs2	3-hydroxy-3-methylglutaryl-Coenzyme A synthase 2	0.0018361	0.0044067	234.13	145.06	177.78	NM_008256	NM_008256
10535904	Hsph1	heat shock 105kDa/110kDa protein 1	0.0018363	0.0044067	139.75	172.19	224.46	NM_013559	NM_013559
10513922	Rasef	RAS and EF hand domain containing	0.0018436	0.00441922	130.72	150.15	189.97	NM_001017427	NM_001017427
10467489	Ptp4a1	protein tyrosine phosphatase 4a1	0.0018464	0.00442093	625.9	993.88	812	NM_011200	NM_011200
10606436	Hmgn5	high-mobility group nucleosome binding domain 5	0.0018532	0.00442181	37.58	44.17	63.84	NM_016710	NM_016710
10450904	Scoc	short coiled-coil protein	0.0018549	0.00442181	70.96	90.79	127.78	NM_001039137	NM_001039137
10566430	Olfr685	olfactory receptor 685	0.0018551	0.00442181	83.08	93.18	51	NM_001011857	NM_001011857
10421840	Wbp4	WW domain binding protein 4	0.0018566	0.00442181	88.48	95.54	139.95	NM_018765	NM_018765
10484867	Olfr1269	olfactory receptor 1269	0.0018572	0.00442181	66.93	39.48	48.88	NM_146342	NM_146342
10518350	Hmgb2	high mobility group box 2	0.0018947	0.00450603	126.42	117.57	156.87	NM_008252	NM_008252
10564960	Furin	furin (paired basic amino acid cleaving enzyme)	0.0019049	0.00452322	504.45	706.93	738.52	NM_011046	NM_011046
10545086	Snca	"synuclein, alpha "	0.0019062	0.00452322	711.13	516.79	469.66	NM_001042451	NM_001042451
10581013	Cdh11	cadherin 11	0.0019178	0.00454555	457.9	380.91	653.59	NM_009866	NM_009866
10430324	Tmprss6	transmembrane serine protease 6	0.0019199	0.00454555	255.73	248.74	143.42	NM_027902	NM_027902
10416485	Siah3	seven in absentia homolog 3 (Drosophila)	0.0019263	0.00455561	166.68	150.96	112.7	NM_001128093	NM_001128093
10583398	Olfr851	olfactory receptor 851	0.0019375	0.00457699	33.62	18.51	17.79	NM_146905	NM_146905
10484648	Olfr1104	olfactory receptor 1104	0.0019411	0.00458039	177.23	108.53	104.59	NM_146767	NM_146767
10359034	Qsox1	quiescin Q6 sulfhydryl oxidase 1	0.0019462	0.00458732	416.75	785.32	608.27	NM_001024945	NM_001024945
10366346	Phlda1	"pleckstrin homology-like domain, family A, member 1 "	0.0019866	0.00467734	257.81	391.23	506.88	NM_009344	NM_009344
10487925	Rpl18	ribosomal protein L18	0.0019901	0.00467776	1487.43	1090.65	1541.5	NM_009077	NM_009077
10351463	Rgs5	regulator of G-protein signaling 5	0.0019922	0.00467776	304.37	405.87	551.06	ENSMUST00000027997	ENSMUST00000027997
10466370	Olfr1501	olfactory receptor 1501	0.0019934	0.00467776	56.52	25.9	30.84	NM_146633	NM_146633
10469575	Gm13363	protein tyrosine phosphatase 4a1-like	0.0019981	0.0046836	551.52	908.24	723.36	NR_002688	NR_002688
10580635	Ces1d	carboxylesterase 1D	0.0020069	0.00469903	2123.9	1970.17	2952.63	NM_053200	NM_053200
10461663	Mrpl16	mitochondrial ribosomal protein L16	0.0020161	0.00471226	178.16	183.51	237.32	NM_025606	NM_025606
10596465	Acy1	aminoacylase 1	0.002017	0.00471226	287.17	256.68	495.76	NM_025371	NM_025371
10588243	Ryk	receptor-like tyrosine kinase	0.0020305	0.00473858	335.38	382.35	489.84	NM_013649	NM_013649
10426955	Scn8a	"sodium channel, voltage-gated, type VIII, alpha "	0.0020431	0.00476274	210.86	176.47	112.51	NM_001077499	NM_001077499
10496771	Mcoln2	mucolipin 2	0.0020508	0.00477543	37.87	50.37	34.45	NM_026656	NM_026656
10452633	Tgif1	TGFB-induced factor homeobox 1	0.0020599	0.00479136	116.07	171.52	116.82	NM_009372	NM_009372
10474141	Slc1a2	"solute carrier family 1 (glial high affinity glutamate transporter), member 2 "	0.0020776	0.00482723	356.83	285.32	211.35	NM_001077514	NM_001077514
10419429	Olfr723	olfactory receptor 723	0.0020833	0.00483517	72.54	36.77	34.04	NM_001011530	NM_001011530
10511703	Ripk2	receptor (TNFRSF)-interacting serine-threonine kinase 2	0.0020949	0.00485678	135.94	198.75	179.69	NM_138952	NM_138952
10407591	Chrm3	"cholinergic receptor, muscarinic 3, cardiac "	0.002099	0.00486096	179.32	180.41	289.95	NM_033269	NM_033269
10568958	Olfr530	olfactory receptor 530	0.0021043	0.00486792	79.1	43.66	37.86	NM_146519	NM_146519
10403060	Ighv1-72	immunoglobulin heavy variable V1-72	0.0021115	0.00487925	113.93	201.13	199.9	M27788	M27788
10529758	Bod1l	biorientation of chromosomes in cell division 1-like	0.0021141	0.00487993	89.86	98.42	133.49	NM_001081422	NM_001081422
10484701	Olfr1156	olfactory receptor 1156	0.0021216	0.00489005	97.21	89.06	59.15	NM_146817	NM_146817
10605256	Flna	"filamin, alpha "	0.0021231	0.00489005	478.17	545.5	711.59	NM_010227	NM_010227
10419709	Olfr1513	olfactory receptor 1513	0.0021308	0.00490246	143.75	235.11	171.02	NM_001012269	NM_001012269
10547641	Slc2a3	"solute carrier family 2 (facilitated glucose transporter), member 3 "	0.002149	0.00493897	131.58	142.88	87.38	NM_011401	NM_011401
10361897	Ifngr1	interferon gamma receptor 1	0.00216	0.00495887	224.6	252.42	318.96	NM_010511	NM_010511
10440176	Olfr202	olfactory receptor 202	0.0021636	0.00495997	124.25	67.35	56.85	NM_146995	NM_146995
10459620	Rab27b	"RAB27b, member RAS oncogene family "	0.0021673	0.00495997	117.43	109.49	176.6	NM_001082553	NM_001082553
10605571	Gyk	glycerol kinase	0.0021675	0.00495997	109.28	200.05	146.48	NM_212444	NM_212444
10568951	Olfr522	olfactory receptor 522	0.0021724	0.00496115	214.84	200.38	119.31	NM_146952	NM_146952
10537809	Olfr444	olfactory receptor 444	0.0021727	0.00496115	89.56	120.22	47.13	NM_146656	NM_146656
10565391	Olfr305	olfactory receptor 305	0.0021804	0.00496406	60.67	38.99	36.97	NM_146616	NM_146616
10607467	Sat1	spermidine/spermine N1-acetyl transferase 1	0.0021809	0.00496406	182.45	331.6	319.26	NM_009121	NM_009121
10404059	Hist1h1c	"histone cluster 1, H1c "	0.002181	0.00496406	258.42	215.28	341.03	NM_015786	NM_015786
10403028	LOC382693	similar to immunoglobulin heavy chain	0.0021853	0.00496851	22.85	50.23	51.59	ENSMUST00000103521	ENSMUST00000103521
10560964	Pou2f2	"POU domain, class 2, transcription factor 2 "	0.0021902	0.00497431	69.46	59.77	49.29	NM_011138	NM_011138
10550052	Rps5	ribosomal protein S5	0.0021966	0.00498351	1011.49	911.24	1337.16	NM_009095	NM_009095
10566696	Olfr509	olfactory receptor 509	0.0022101	0.00500877	14.18	9.5	9.66	NM_146372	NM_146372
10473160	Ssfa2	sperm specific antigen 2	0.0022142	0.00501097	430.12	444.64	654.73	NM_080558	NM_080558
10447891	Acat2	acetyl-Coenzyme A acetyltransferase 2	0.0022158	0.00501097	96.42	99.15	124.59	NM_009338	NM_009338
10429327	Eif2c2	"eukaryotic translation initiation factor 2C, 2 "	0.0022266	0.00502135	298.25	294.41	227.16	NM_153178	NM_153178
10346611	Gm973	predicted gene 973	0.0022273	0.00502135	64.78	60.95	105.22	NM_001013771	NM_001013771
10477536	5430413K10Rik	RIKEN cDNA 5430413K10 gene	0.0022275	0.00502135	3966.27	152.61	1000.57	BC083121	BC083121
10365286	Eid3	EP300 interacting inhibitor of differentiation 3	0.0022309	0.00502367	35.81	63.8	34.82	NM_025499	NM_025499
10359917	Hsd17b7	hydroxysteroid (17-beta) dehydrogenase 7	0.0022422	0.00503532	177.03	176.04	128.19	NM_010476	NM_010476
10466779	Pip5k1b	"phosphatidylinositol-4-phosphate 5-kinase, type 1 beta "	0.0022425	0.00503532	66.62	95.11	107.9	NM_008846	NM_008846
10603254	Larp4	"La ribonucleoprotein domain family, member 4 "	0.0022432	0.00503532	91.15	107.75	150.38	NM_001024526	NM_001024526
10437151	Kcnj15	"potassium inwardly-rectifying channel, subfamily J, member 15 "	0.0022585	0.0050643	646.29	1003.43	873.23	NM_019664	NM_019664
10566662	Olfr469	olfactory receptor 469	0.0022763	0.00509882	38.54	22.75	25.26	NM_146426	NM_146426
10451093	Spats1	"spermatogenesis associated, serine-rich 1 "	0.0022826	0.00510523	37.83	28.91	25.03	NM_027649	NM_027649
10425628	Gm5805	predicted gene 5805	0.002288	0.00510523	113.43	111.18	146	ENSMUST00000072779	ENSMUST00000072779
10466280	Olfr1425	olfactory receptor 1425	0.0022882	0.00510523	135.18	62.93	66.63	NM_001011853	NM_001011853
10400405	Nfkbia	"nuclear factor of kappa light polypeptide gene enhancer in B-cells inhibitor, alpha "	0.0022888	0.00510523	269.13	588.7	503.51	NM_010907	NM_010907
10511382	Nsmaf	neutral sphingomyelinase (N-SMase) activation associated factor	0.0023177	0.00516425	150.29	153.75	201.7	NM_010945	NM_010945
10583732	Ldlr	low density lipoprotein receptor	0.0023245	0.00517397	193.01	244.26	176.2	NM_010700	NM_010700
10378857	Coro6	coronin 6	0.0023349	0.00519166	154.52	129.03	87.48	NM_139128	NM_139128
10367473	Olfr763	olfactory receptor 763	0.0023383	0.0051921	132.18	134.67	87.37	NM_146862	NM_146862
10473648	Olfr1274-ps	"olfactory receptor 1274, pseudogene "	0.00234	0.0051921	234.19	129.01	113.21	NM_146263	NM_146263
10538082	Atp6v0e2	"ATPase, H+ transporting, lysosomal V0 subunit E2 "	0.0023519	0.00521305	396.37	325.94	250.94	NM_133764	NM_133764
10387838	Alox12e	"arachidonate lipoxygenase, epidermal "	0.0023659	0.0052386	98.23	342.33	150.94	NM_145684	NM_145684
10453555	2610044O15Rik	RIKEN cDNA 2610044O15 gene	0.0023727	0.00524817	71.81	58.83	102.3	NM_153780	NM_153780
10581654	Calb2	calbindin 2	0.0023846	0.005269	337.75	664.47	466.78	NM_007586	NM_007586
10557326	Il4ra	"interleukin 4 receptor, alpha "	0.0023911	0.00527786	113.7	204.35	143.93	NM_001008700	NM_001008700
10389231	Ccl3	chemokine (C-C motif) ligand 3	0.0024085	0.00530873	50.69	126.62	60.58	NM_011337	NM_011337
10591131	Fat3	FAT tumor suppressor homolog 3 (Drosophila)	0.0024101	0.00530873	41.81	29.07	70.04	NM_001080814	NM_001080814
10361381	Syne1	synaptic nuclear envelope 1	0.0024149	0.00531378	145.74	140.17	224.44	NM_001079686	NM_001079686
10371904	1110012L19Rik	RIKEN cDNA 1110012L19 gene	0.0024241	0.00532849	53.67	61.29	86.12	BC024574	BC024574
10484716	Olfr1164	olfactory receptor 1164	0.0024314	0.00533168	66.63	60.96	39.52	NM_146641	NM_146641
10364424	Olfr1352	olfactory receptor 1352	0.0024324	0.00533168	260.88	78.21	132.14	NM_147071	NM_147071
10556020	Olfr701	olfactory receptor 701	0.0024331	0.00533168	22.13	12.27	13	NM_028910	NM_028910
10556141	Olfr495	olfactory receptor 495	0.0024366	0.00533384	116.42	62.17	63.9	NM_146364	NM_146364
10496946	Zzz3	"zinc finger, ZZ domain containing 3 "	0.0024408	0.00533638	200.32	211.91	285.3	NM_198416	NM_198416
10413609	Mustn1	"musculoskeletal, embryonic nuclear protein 1 "	0.0024428	0.00533638	165.16	215.61	274.74	NM_181390	NM_181390
10580282	Junb	Jun-B oncogene	0.0024516	0.00535009	63.35	94.87	67.15	NM_008416	NM_008416
10585438	Crabp1	cellular retinoic acid binding protein I	0.0024545	0.00535091	1456.26	1283.05	950.24	NM_013496	NM_013496
10358259	Nek7	NIMA (never in mitosis gene a)-related expressed kinase 7	0.0024651	0.0053685	454.8	606.61	874.82	NM_021605	NM_021605
10399732	Dcdc2c	doublecortin domain containing 2C	0.002474	0.00538235	13.8	12.87	9.68	NM_001177964	NM_001177964
10606146	1700031F05Rik	RIKEN cDNA 1700031F05 gene	0.0024946	0.0054216	56.47	55.04	27.28	NM_028496	NM_028496
10594524	Ankdd1a	ankyrin repeat and death domain containing 1A	0.0025025	0.00543319	101.7	86.34	69.98	ENSMUST00000061766	ENSMUST00000061766
10496872	Eltd1	"EGF, latrophilin seven transmembrane domain containing 1 "	0.0025071	0.00543335	51.93	66.09	85.21	NM_133222	NM_133222
10604932	Cd99l2	CD99 antigen-like 2	0.0025077	0.00543335	288.18	267.46	364.82	NM_138309	NM_138309
10399710	Rsad2	radical S-adenosyl methionine domain containing 2	0.0025241	0.0054633	50.64	51.98	86.33	NM_021384	NM_021384
10438423	Olfr165	olfactory receptor 165	0.0025313	0.00547329	71.72	44.13	40.35	NM_146466	NM_146466
10401968	Galc	galactosylceramidase	0.0025505	0.00550918	66.67	95.15	91.44	NM_008079	NM_008079
10556463	Arntl	aryl hydrocarbon receptor nuclear translocator-like	0.0025653	0.00553007	113.64	117.53	183.73	NM_007489	NM_007489
10485580	Cstf3	"cleavage stimulation factor, 3' pre-RNA, subunit 3 "	0.0025666	0.00553007	104.19	106.62	152.28	NM_145529	NM_145529
10477353	Mapre1	"microtubule-associated protein, RP/EB family, member 1 "	0.002568	0.00553007	174.92	232.51	260.49	NM_007896	NM_007896
10469732	Yme1l1	YME1-like 1 (S. cerevisiae)	0.0025759	0.00554145	383.96	427.07	540.23	NM_013771	NM_013771
10485813	Olfr1314	olfactory receptor 1314	0.0025857	0.00555689	43.19	21.87	22.21	NM_146450	NM_146450
10484604	Olfr1065	olfactory receptor 1065	0.0025936	0.00556823	78.88	125.02	124.69	NM_146408	NM_146408
10346303	Hspe1	heat shock protein 1 (chaperonin 10)	0.0026038	0.00558447	306.17	290.63	432.29	NM_008303	NM_008303
10578986	Psd3	pleckstrin and Sec7 domain containing 3	0.0026108	0.00558766	58.95	70.14	91.55	NM_030263	NM_030263
10462521	Pten	phosphatase and tensin homolog	0.0026126	0.00558766	880.89	923.07	1173.58	NM_008960	NM_008960
10488237	Snx5	sorting nexin 5	0.0026132	0.00558766	201.31	242.54	310.92	NM_024225	NM_024225
10592397	Olfr144	olfactory receptor 144	0.0026211	0.0055989	229.05	119.79	110.06	NM_207665	NM_207665
10368477	2310057J18Rik	RIKEN cDNA 2310057J18 gene	0.0026357	0.00562442	1818.88	3503.76	6649.93	NM_026336	NM_026336
10598524	Ssxb10	"synovial sarcoma, X member B, breakpoint 10 "	0.002646	0.00564072	10.7	7.14	7.18	NM_199064	NM_199064
10386207	Olfr318	olfactory receptor 318	0.0026518	0.0056474	68.36	35.29	36.19	NM_146501	NM_146501
10428310	Azin1	antizyme inhibitor 1	0.0026643	0.00566833	200.71	286.84	281.16	NM_001102458	NM_001102458
10521927	Tbc1d19	"TBC1 domain family, member 19 "	0.0026701	0.00567497	260.11	235.77	370.07	NM_144517	NM_144517
10433996	Snap29	synaptosomal-associated protein 29	0.0026735	0.0056765	172.81	204.51	249.56	NM_023348	NM_023348
10578281	Fgf20	fibroblast growth factor 20	0.0026762	0.00567654	161.66	96.88	117.28	NM_030610	NM_030610
10449940	Cyp4f14	"cytochrome P450, family 4, subfamily f, polypeptide 14 "	0.0026865	0.0056923	39.28	26.98	32.81	NM_022434	NM_022434
10438421	Olfr164	olfactory receptor 164	0.002689	0.0056923	47.14	32.61	27.12	NM_146451	NM_146451
10466190	Ms4a14	"membrane-spanning 4-domains, subfamily A, member 14 "	0.0027174	0.00574668	16.27	23.35	16.5	ENSMUST00000067600	ENSMUST00000067600
10415438	Mcpt2	mast cell protease 2	0.0027229	0.00575257	16.77	232.82	86.62	NM_008571	NM_008571
10364375	Cstb	cystatin B	0.002729	0.00575971	330.07	468.34	328.52	NM_007793	NM_007793
10552156	Rhpn2	"rhophilin, Rho GTPase binding protein 2 "	0.0027326	0.00576157	87.88	119.3	130.55	NM_027897	NM_027897
10371466	Syn3	synapsin III	0.002748	0.00578828	158.28	141.47	101.23	NM_013722	NM_013722
10402061	Eml5	echinoderm microtubule associated protein like 5	0.0027686	0.00582588	72.86	75.42	50.96	BC049855	BC049855
10351966	Olfr414	olfactory receptor 414	0.0027775	0.00583881	61.88	44.89	38.88	NM_146761	NM_146761
10512129	B4galt1	"UDP-Gal:betaGlcNAc beta 1,4- galactosyltransferase, polypeptide 1 "	0.002791	0.0058562	241	369.17	310.41	NM_022305	NM_022305
10599579	Olfr1320	olfactory receptor 1320	0.0027913	0.0058562	64.71	33.52	30.3	NM_207240	NM_207240
10465619	Flrt1	fibronectin leucine rich transmembrane protein 1	0.0027943	0.0058567	851.14	753.18	512.59	NM_201411	NM_201411
10473643	Olfr1506	olfactory receptor 1506	0.0027977	0.00585803	146.71	89.8	94.57	NM_146265	NM_146265
10498531	Ccnl1	cyclin L1	0.0028021	0.00586145	131.58	179.17	196.92	NM_019937	NM_019937
10383758	Tug1	taurine upregulated gene 1	0.0028231	0.00589604	551.64	620.16	802.91	NR_002321	NR_002321
10481711	Stxbp1	syntaxin binding protein 1	0.0028242	0.00589604	602.7	559.45	403.63	NM_001113569	NM_001113569
10562905	Atf5	activating transcription factor 5	0.0028278	0.00589774	467.48	436.92	312.41	NM_030693	NM_030693
10454015	Ttc39c	tetratricopeptide repeat domain 39C	0.0028486	0.00593528	67.58	89.08	112.77	NM_028341	NM_028341
10524417	Iscu	IscU iron-sulfur cluster scaffold homolog (E. coli)	0.0028625	0.00595379	561.6	457.22	674.9	NM_025526	NM_025526
10450902	Olfr117	olfactory receptor 117	0.0028631	0.00595379	40.65	21.76	22.96	NM_207155	NM_207155
10411171	Pde8b	phosphodiesterase 8B	0.0028689	0.00596	89.19	112.18	143.07	NM_172263	NM_172263
10485466	Cat	catalase	0.0028841	0.00598571	515.79	370.65	643.06	NM_009804	NM_009804
10452538	1110012J17Rik	RIKEN cDNA 1110012J17 gene	0.0028911	0.00599425	210.47	242.86	152.42	NM_001114098	NM_001114098
10434806	Lpp	LIM domain containing preferred translocation partner in lipoma	0.0028941	0.00599425	422	437.07	670.04	NM_178665	NM_178665
10555725	Olfr552	olfactory receptor 552	0.0028967	0.00599425	84.01	52.56	44.25	NM_147102	NM_147102
10395816	Psma6	"proteasome (prosome, macropain) subunit, alpha type 6 "	0.0029371	0.00607192	416.77	503.43	612.8	NM_011968	NM_011968
10545220	Gm16848	"predicted gene, 16848 "	0.0029465	0.00608541	26.86	70.32	194.91	ENSMUST00000103369	ENSMUST00000103369
10556528	Pde3b	"phosphodiesterase 3B, cGMP-inhibited "	0.0030112	0.00621298	37.86	50.17	53.63	NM_011055	NM_011055
10368638	Fam26e	"family with sequence similarity 26, member E "	0.0030195	0.00622405	62.06	74.07	94.01	NM_178908	NM_178908
10565958	P2ry6	"pyrimidinergic receptor P2Y, G-protein coupled, 6 "	0.0030259	0.00623118	95.49	132.41	88.33	NM_183168	NM_183168
10424060	A930017M01Rik	"Smg-5 homolog, nonsense mediated mRNA decay factor pseudogene "	0.0030507	0.00627615	22.75	19.6	30.64	NR_033609	NR_033609
10566043	Lrrc51	leucine rich repeat containing 51	0.0030751	0.00632021	142.35	129.34	193	NM_001162974	NM_001162974
10381113	Krtap31-2	keratin associated protein 31-2	0.0030847	0.00632769	20.38	24.91	15.79	NM_001025244	NM_001025244
10545184	Gm10880 // Gm10880 // Gm10880 // Gm10880	predicted gene 10880 // predicted gene 10880 // predicted gene 10880 // predicted gene 10880	0.0030875	0.00632769	142.86	317.13	565.77	ENSMUST00000103344 // ENSMUST00000103344 // ENSMUST00000103344 // ENSMUST00000103344	ENSMUST00000103344
10359713	Sft2d2	SFT2 domain containing 2	0.0030877	0.00632769	624.33	794.62	885.3	NM_145512	NM_145512
10439835	Gm4802	predicted gene 4802	0.0030992	0.00634513	39.41	37.09	50.8	XM_916257	XM_916257
10471745	Olfr342	olfactory receptor 342	0.0031211	0.00638379	87.68	44.75	51.93	NM_146948	NM_146948
10536505	Met	met proto-oncogene	0.0031243	0.00638418	249.49	243.47	347.87	NM_008591	NM_008591
10484640	Olfr1099	olfactory receptor 1099	0.0031358	0.0064015	144.64	47.76	44.23	NM_146768	NM_146768
10381962	Ace	angiotensin I converting enzyme (peptidyl-dipeptidase A) 1	0.0031502	0.00641955	146.4	250.06	226.22	NM_207624	NM_207624
10558664	Olfr53	olfactory receptor 53	0.0031507	0.00641955	94.74	45.53	38.17	NM_146960	NM_146960
10465820	Gng3	"guanine nucleotide binding protein (G protein), gamma 3 "	0.0031698	0.0064481	41.37	72.86	62.68	NM_010316	NM_010316
10606654	Xkrx	X Kell blood group precursor related X linked	0.0031708	0.0064481	22.73	16.44	20.68	NM_183319	NM_183319
10505028	Slc44a1	"solute carrier family 44, member 1 "	0.0031783	0.00645716	225.31	262.06	480.66	ENSMUST00000107651	ENSMUST00000107651
10562709	Cd33	CD33 antigen	0.0031878	0.00647026	173.8	239.11	149.01	NM_001111058	NM_001111058
10582862	Arhgef12	Rho guanine nucleotide exchange factor (GEF) 12	0.0032007	0.00649022	35.23	33.65	68.69	NM_027144	NM_027144
10523190	Parm1	prostate androgen-regulated mucin-like protein 1	0.0032051	0.00649293	213.56	311.83	208.48	NM_145562	NM_145562
10498981	Fgb	fibrinogen beta chain	0.0032132	0.00649901	49.12	30.67	28.25	NM_181849	NM_181849
10405626	Rpl17	ribosomal protein L17	0.0032166	0.00649901	623.78	591.63	794.64	NM_001002239	NM_001002239
10554716	Olfr290	olfactory receptor 290	0.0032173	0.00649901	183.54	71.91	90.64	NM_146416	NM_146416
10480414	Enkur	"enkurin, TRPC channel interacting protein "	0.0032205	0.00649928	188.51	170.24	264.96	NM_027728	NM_027728
10386178	Olfr30	olfactory receptor 30	0.0032664	0.006583	146.93	169.86	93.26	NM_146878	NM_146878
10451303	Ttbk1	tau tubulin kinase 1	0.0032682	0.006583	114.8	101.26	79.23	NM_001162864	NM_001162864
10592362	Olfr160	olfactory receptor 160	0.0032738	0.00658802	143.87	158.29	84.9	NM_030553	NM_030553
10398665	Tnfaip2	"tumor necrosis factor, alpha-induced protein 2 "	0.0033123	0.00665917	131.1	423.92	163.45	NM_009396	NM_009396
10438583	Rpl12	ribosomal protein L12	0.003327	0.00668238	1464.77	1514.22	2048.91	NM_009076	NM_009076
10503416	Calb1	calbindin 1	0.0033507	0.00672361	154	138.41	282.28	NM_009788	NM_009788
10583400	Olfr855	olfactory receptor 855	0.0033548	0.00672547	54.27	30.81	36.64	NM_146524	NM_146524
10473553	Olfr1129	olfactory receptor 1129	0.003361	0.00673153	46.27	27.73	28.42	NM_001011836	NM_001011836
10380599	Ttll6	"tubulin tyrosine ligase-like family, member 6 "	0.0033829	0.00676899	944.24	827.38	513.44	NM_172799	NM_172799
10407995	Olfr1370	olfactory receptor 1370	0.0034014	0.00679959	185.95	79.62	87.84	NM_146535	NM_146535
10554729	Olfr295	olfactory receptor 295	0.0034111	0.00681256	83.86	36.22	41.5	NM_146851	NM_146851
10487208	Atp8b4	"ATPase, class I, type 8B, member 4 "	0.0034149	0.00681372	65.66	99.51	87.52	NM_001080944	NM_001080944
10508772	Fgr	Gardner-Rasheed feline sarcoma viral (Fgr) oncogene homolog	0.0034292	0.00683397	55.54	71.91	50.98	NM_010208	NM_010208
10546710	Shq1	SHQ1 homolog (S. cerevisiae)	0.0034315	0.00683397	146.09	129.01	100.91	NM_181590	NM_181590
10537909	Rny3	"RNA, Y3 small cytoplasmic (associated with Ro protein) "	0.0034364	0.00683731	6229.02	7412.27	5022.71	NR_024202	NR_024202
10555842	Olfr641	olfactory receptor 641	0.0034398	0.00683765	121.76	119.51	84.34	NM_147072	NM_147072
10573348	Cacna1a	"calcium channel, voltage-dependent, P/Q type, alpha 1A subunit "	0.0034463	0.00684415	91.57	72.08	61.95	NM_007578	NM_007578
10558643	Olfr527	olfactory receptor 527	0.0034844	0.00691334	128.37	68.22	66.33	NM_001011776	NM_001011776
10551197	Cyp2b10	"cytochrome P450, family 2, subfamily b, polypeptide 10 "	0.0034981	0.00693117	389.07	273.6	684.6	NM_009999	NM_009999
10486712	Zscan29	zinc finger SCAN domains 29	0.0035001	0.00693117	54.85	57.7	76.67	NM_178889	NM_178889
10499354	Bglap-rs1	"bone gamma-carboxyglutamate protein, related sequence 1 "	0.0035032	0.00693117	268.45	630.64	481.55	NM_031368	NM_031368
10426544	Slc48a1	"solute carrier family 48 (heme transporter), member 1 "	0.0035217	0.00696127	877.8	911.98	660.89	NM_026353	NM_026353
10347163	Spag16	sperm associated antigen 16	0.0035624	0.00703516	46.36	47.88	74.33	NM_029160	NM_029160
10519983	Fgl2	fibrinogen-like protein 2	0.0035868	0.00707675	39.43	64.49	52.22	NM_008013	NM_008013
10404827	Nol7	nucleolar protein 7	0.0035908	0.00707805	57.5	58.25	83.53	NM_023554	NM_023554
10428124	Rgs22	regulator of G-protein signalling 22	0.0036161	0.0071213	232.43	211.85	424.92	NM_001195748	NM_001195748
10400137	Dnajb9	"DnaJ (Hsp40) homolog, subfamily B, member 9 "	0.0036239	0.00713003	824.3	1103.27	1169.21	NM_013760	NM_013760
10499879	Rpl3	ribosomal protein L3	0.003632	0.00713934	943.07	957.16	1361.75	NM_013762	NM_013762
10483381	Stk39	"serine/threonine kinase 39, STE20/SPS1 homolog (yeast) "	0.0036379	0.00714431	409.79	560.39	666.05	NM_016866	NM_016866
10552071	Fam187b	"family with sequence similarity 187, member B "	0.0036423	0.00714633	78.26	76.7	59.03	NM_175240	NM_175240
10446376	Man2a1	"mannosidase 2, alpha 1 "	0.0036589	0.00717226	257.27	390.76	433.67	NM_008549	NM_008549
10450444	Apom	apolipoprotein M	0.003667	0.00717603	19.72	14.13	13.52	NM_018816	NM_018816
10371379	Nuak1	"NUAK family, SNF1-like kinase, 1 "	0.0036676	0.00717603	177.55	140.37	229	NM_001004363	NM_001004363
10533612	Hpd	4-hydroxyphenylpyruvic acid dioxygenase	0.0036727	0.00717728	34.96	24.44	24.44	NM_008277	NM_008277
10356673	Olfr1415	olfactory receptor 1415	0.003677	0.00717728	65.4	52.32	46.85	NM_001011525	NM_001011525
10437443	5730403B10Rik	RIKEN cDNA 5730403B10 gene	0.0036784	0.00717728	315.74	261.38	225.95	NM_025670	NM_025670
10357875	Btg2	"B-cell translocation gene 2, anti-proliferative "	0.003687	0.00718745	216.56	341.53	339.18	NM_007570	NM_007570
10558645	Olfr533	olfactory receptor 533	0.0036951	0.00719661	396.11	172.04	153.6	NM_001011815	NM_001011815
10408210	Hist1h2bf	"histone cluster 1, H2bf "	0.0037092	0.00721588	625.32	631.36	838.56	NM_178195	NM_178195
10399407	Vsnl1	visinin-like 1	0.0037118	0.00721588	921.94	724.58	577.84	NM_012038	NM_012038
10534728	Slc12a9	"solute carrier family 12 (potassium/chloride transporters), member 9 "	0.0037191	0.00722012	154.15	155.05	117.64	NM_031406	NM_031406
10415431	Mcpt1	mast cell protease 1	0.0037208	0.00722012	19.87	348.53	109.19	NM_008570	NM_008570
10583347	Chordc1	"cysteine and histidine-rich domain (CHORD)-containing, zinc-binding protein 1 "	0.0037541	0.00727808	125.94	184.3	183.28	NM_025844	NM_025844
10455292	2900055J20Rik	RIKEN cDNA 2900055J20 gene	0.0037623	0.00728731	369.12	311.43	225.11	ENSMUST00000096572	ENSMUST00000096572
10606206	C77370	expressed sequence C77370	0.0037826	0.00731994	22.95	22.94	34.38	DQ975302	DQ975302
10585982	Myo9a	myosin IXa	0.003807	0.00736043	229.83	262.27	339.56	NM_173018	NM_173018
10426584	1700031M16Rik	RIKEN cDNA 1700031M16 gene	0.0038141	0.00736744	26.63	24.1	18.43	NR_015496	NR_015496
10484520	4833423E24Rik	RIKEN cDNA 4833423E24 gene	0.0038778	0.00748128	92.99	60.14	142.2	NM_001081664	NM_001081664
10566138	Olfr544	olfactory receptor 544	0.0038801	0.00748128	74.7	125.99	66.28	NM_020289	NM_020289
10465604	Stip1	stress-induced phosphoprotein 1	0.0038841	0.00748219	371.56	423.25	557.62	NM_016737	NM_016737
10449510	4930539E08Rik	RIKEN cDNA 4930539E08 gene	0.0038956	0.00749753	43.7	44.18	32.56	BC117930	BC117930
10396831	Arg2	arginase type II	0.0039134	0.00752495	65.95	102.75	101.28	NM_009705	NM_009705
10556133	Styx	serine/threonine/tyrosine interaction protein	0.0039233	0.00753213	77.18	108.01	106.17	NM_019637	NM_019637
10367422	Sarnp	SAP domain containing ribonucleoprotein	0.0039248	0.00753213	220.07	276.22	375.42	NM_025364	NM_025364
10511363	Penk	preproenkephalin	0.0039278	0.00753213	79.78	143.37	167.82	NM_001002927	NM_001002927
10544199	Dennd2a	DENN/MADD domain containing 2A	0.0039507	0.00756753	66.64	57.64	46.48	NM_172477	NM_172477
10364419	Olfr1353	olfactory receptor 1353	0.0039534	0.00756753	14.12	10.14	10.56	NM_147042	NM_147042
10529977	Ppargc1a	"peroxisome proliferative activated receptor, gamma, coactivator 1 alpha "	0.0039663	0.00758537	196.35	198.53	354.83	NM_008904	NM_008904
10556137	Olfr491	olfactory receptor 491	0.0039785	0.00760184	106.01	58.82	64.77	NM_146736	NM_146736
10467258	Myof	myoferlin	0.0039839	0.0076053	230.46	311.01	374.74	NM_001099634	NM_001099634
10420532	Atp8a2	"ATPase, aminophospholipid transporter-like, class I, type 8A, member 2 "	0.0039952	0.00762001	186.53	165.97	128.18	NM_015803	NM_015803
10488382	Cd93	CD93 antigen	0.0040156	0.00765203	122.59	181.03	179.4	NM_010740	NM_010740
10537712	Gstk1	glutathione S-transferase kappa 1	0.0040196	0.00765277	572.84	518.22	725.73	NM_029555	NM_029555
10419674	Snord8	"small nucleolar RNA, C/D box 8 "	0.0040273	0.00766055	124.14	116.56	89.84	NR_028542	NR_028542
10472923	Ak4	adenylate kinase 4	0.0040482	0.00768759	99.24	127.11	154.55	NM_001177602	NM_001177602
10573790	Nod2	nucleotide-binding oligomerization domain containing 2	0.0040516	0.00768759	56.1	73.56	47.79	NM_145857	NM_145857
10584827	Mpzl2	myelin protein zero-like 2	0.0040524	0.00768759	169.97	219.92	251.79	NM_007962	NM_007962
10458560	Fgf1	fibroblast growth factor 1	0.004058	0.00769133	210.14	214.37	306.84	NM_010197	NM_010197
10395414	Tmem195	transmembrane protein 195	0.0040701	0.00769884	58	67.22	122.79	NM_178767	NM_178767
10536363	Tac1	tachykinin 1	0.0040727	0.00769884	23.96	41.79	23.75	NM_009311	NM_009311
10498751	Wdr49	WD repeat domain 49	0.0040754	0.00769884	29.77	31.12	41.24	XM_143339	XM_143339
10461038	Macrod1	MACRO domain containing 1	0.0040765	0.00769884	194.44	169.28	129.56	NM_134147	NM_134147
10567863	Cd19	CD19 antigen	0.0041143	0.00776331	38.75	42.51	28.57	NM_009844	NM_009844
10526743	Cops6	"COP9 (constitutive photomorphogenic) homolog, subunit 6 (Arabidopsis thaliana) "	0.0041196	0.0077664	412.48	451.87	553.17	NM_012002	NM_012002
10445006	Gm6623	akirin 1 pseudogene	0.0041345	0.00778742	228.69	268.09	355.47	NR_033619	NR_033619
10583905	Sep-07	septin 7	0.0041381	0.00778742	195.29	253.03	310.14	NM_009859	NM_009859
10401114	Rab15	"RAB15, member RAS oncogene family "	0.0041572	0.00781121	240.56	325.33	418.32	NM_134050	NM_134050
10461162	Snord22	"small nucleolar RNA, C/D box 22 "	0.004161	0.00781121	42.13	52.9	34.9	NR_004445	NR_004445
10484561	Olfr1042	olfactory receptor 1042	0.0041618	0.00781121	169.06	223.98	122.6	NM_001011777	NM_001011777
10440168	Olfr197	olfactory receptor 197	0.004173	0.00781969	148.59	58.61	88.14	NM_146484	NM_146484
10402560	A130014H13Rik	RIKEN cDNA A130014H13 gene	0.0041737	0.00781969	172.69	131.33	84.12	AK079474	AK079474
10557262	Slc5a11	"solute carrier family 5 (sodium/glucose cotransporter), member 11 "	0.0041783	0.00782139	95.78	77.24	68.02	NM_146198	NM_146198
10551264	Cyp2b19	"cytochrome P450, family 2, subfamily b, polypeptide 19 "	0.0042064	0.00786704	195.72	67.58	145.51	NM_007814	NM_007814
10409876	Ctla2a	cytotoxic T lymphocyte-associated protein 2 alpha	0.0042236	0.00789225	16.37	19.86	24.33	NM_007796	NM_007796
10600210	Slc6a8	"solute carrier family 6 (neurotransmitter transporter, creatine), member 8 "	0.0042556	0.00794504	301.98	392.71	276.78	NM_133987	NM_133987
10565577	Fam181b	"family with sequence similarity 181, member B "	0.0042643	0.00795427	32.35	29.9	21.73	NM_021427	NM_021427
10493820	S100a6	S100 calcium binding protein A6 (calcyclin)	0.0042784	0.00797355	180.34	310.31	218.79	NM_011313	NM_011313
10566219	Olfr610	olfactory receptor 610	0.0043337	0.00806952	217.14	310.66	212.08	NM_147081	NM_147081
10436958	Clic6	chloride intracellular channel 6	0.0043465	0.00808625	483.34	629.26	712.64	NM_172469	NM_172469
10541614	Clec4d	"C-type lectin domain family 4, member d "	0.0043538	0.00809272	21.76	34.17	20.47	NM_010819	NM_010819
10533003	1110006O24Rik	RIKEN cDNA 1110006O24 gene	0.0043645	0.0081023	121.82	107.04	82.96	NR_027810	NR_027810
10466224	Ms4a3	"membrane-spanning 4-domains, subfamily A, member 3 "	0.0043666	0.0081023	44.89	27.87	27.83	NM_133246	NM_133246
10387029	Dnahc9	"dynein, axonemal, heavy chain 9 "	0.0043778	0.00811597	336.93	292.88	556.76	NM_001099633	NM_001099633
10567919	Atxn2l	ataxin 2-like	0.0043937	0.00813833	839.27	883.71	594.84	NM_183020	NM_183020
10545196	Gm1419	predicted gene 1419	0.0044004	0.00814362	203.02	496.92	685.41	AY135151	AY135151
10583441	Olfr872	olfactory receptor 872	0.0044125	0.0081527	14.81	10.54	10.52	NM_146560	NM_146560
10466276	Olfr1423	olfactory receptor 1423	0.004413	0.0081527	123.8	62.23	57.21	NM_146680	NM_146680
10584591	Mirlet7a-2	microRNA let7a-2	0.004422	0.00816221	33.34	26.34	21.15	NR_029726	NR_029726
10568536	Cpxm2	carboxypeptidase X 2 (M14 family)	0.0044301	0.00817005	193.25	198.61	253.76	NM_018867	NM_018867
10598043	ATP6	ATP synthase F0 subunit 6	0.0044359	0.00817363	4647.55	5351.56	6798.33	ENSMUST00000082408	ENSMUST00000082408
10521702	4930431F12Rik	RIKEN cDNA 4930431F12 gene	0.0044474	0.0081877	208.35	179.03	145.03	ENSMUST00000079389	ENSMUST00000079389
10366746	Lrig3	leucine-rich repeats and immunoglobulin-like domains 3	0.0044655	0.0082108	88.05	84.56	120.94	NM_177152	NM_177152
10566377	Olfr655	olfactory receptor 655	0.0044677	0.0082108	181.37	299.2	166.41	NM_146820	NM_146820
10461816	Olfr1484	olfactory receptor 1484	0.0045572	0.00836803	121.84	47.53	75.35	NM_146291	NM_146291
10535103	Micall2	MICAL-like 2	0.0045761	0.00839076	43.57	63.05	50.6	NM_174850	NM_174850
10452468	Mrps10	mitochondrial ribosomal protein S10	0.0045775	0.00839076	97.81	96.39	144.77	ENSMUST00000060752	ENSMUST00000060752
10364702	Midn	midnolin	0.0045857	0.0083975	311.05	445.61	286.88	NM_021565	NM_021565
10472933	Scrn3	secernin 3	0.0045891	0.0083975	200.74	149.01	164.88	NM_029022	NM_029022
10475990	Slc20a1	"solute carrier family 20, member 1 "	0.0045939	0.00839903	319.12	531.87	436.02	NM_015747	NM_015747
10565813	Snord15a	"small nucleolar RNA, C/D box 15A "	0.004616	0.00843216	52.56	82.76	51.13	NR_002172	NR_002172
10400967	Six1	sine oculis-related homeobox 1 homolog (Drosophila)	0.004625	0.00844132	420.1	485.46	630.55	NM_009189	NM_009189
10459602	Ptpn2	"protein tyrosine phosphatase, non-receptor type 2 "	0.0046336	0.00844974	58.27	80.12	60.55	NM_001127177	NM_001127177
10445137	Olfr109	olfactory receptor 109	0.0046482	0.00846908	65.07	46.78	41.28	NM_146835	NM_146835
10565811	Snord15b	"small nucleolar RNA, C/D box 14B "	0.0046645	0.00848418	286.46	395.4	224.25	NR_002173	NR_002173
10344805	Cspp1	centrosome and spindle pole associated protein 1	0.004668	0.00848418	197.53	233.33	299.26	NM_026493	NM_026493
10592365	Olfr151	olfactory receptor 151	0.0046685	0.00848418	108.46	143.19	78.58	NM_207664	NM_207664
10540659	Ttll3	"tubulin tyrosine ligase-like family, member 3 "	0.0046749	0.00848853	604.94	551.34	418.15	NM_133923	NM_133923
10473511	Olfr1102	olfactory receptor 1102	0.0047044	0.00853478	118.17	226.31	225.09	NM_207154	NM_207154
10478424	Ywhab	"tyrosine 3-monooxygenase/tryptophan 5-monooxygenase activation protein, beta polypeptide "	0.0047184	0.00855286	564.43	696.55	817.5	NM_018753	NM_018753
10507152	Cyp4a12b	"cytochrome P450, family 4, subfamily a, polypeptide 12B "	0.0047403	0.00858521	1781.42	1238.94	2669.36	NM_172306	NM_172306
10507040	Spata6	spermatogenesis associated 6	0.0047528	0.0086005	212.1	206.49	298.88	NM_026470	NM_026470
10450379	Ng23	Ng23 protein	0.0047767	0.00863637	63.61	58.88	41.06	NM_023893	NM_023893
10354494	Nab1	Ngfi-A binding protein 1	0.0048486	0.00875889	188.21	229.46	263.22	NM_008667	NM_008667
10505517	Tlr4	toll-like receptor 4	0.0048721	0.00879385	51.07	73.32	80.22	NM_021297	NM_021297
10595496	Snap91	synaptosomal-associated protein 91	0.0048835	0.00880692	428.67	405.21	287.48	NM_013669	NM_013669
10471474	Ak1	adenylate kinase 1	0.0048905	0.00881205	1021.66	786.42	704.65	NM_021515	NM_021515
10363455	Pcbd1	pterin 4 alpha carbinolamine dehydratase/dimerization cofactor of hepatocyte nuclear factor 1 alpha (TCF1) 1	0.0048964	0.00881518	90.74	57.84	66.52	NM_025273	NM_025273
10499130	Rnu73b	U73B small nuclear RNA	0.004908	0.00882857	88.5	243.22	109.58	NR_004418	NR_004418
10554714	Olfr291	olfactory receptor 291	0.0049137	0.00883132	132.11	47.82	45.76	NM_146415	NM_146415
10558668	Olfr45	olfactory receptor 45	0.0049385	0.00886571	57.76	37.24	35.14	NM_146963	NM_146963
10485784	Olfr1297	olfactory receptor 1297	0.0049412	0.00886571	151.1	57.53	115.62	NM_146888	NM_146888
10373454	Pa2g4	proliferation-associated 2G4	0.0049689	0.00890787	283.65	311.51	423.97	NM_011119	NM_011119
10419551	Ccdc12	coiled-coil domain containing 12	0.0049772	0.0089152	14.11	13.38	18.7	NM_028312	NM_028312
10368577	Rnf217	ring finger protein 217	0.0049855	0.00892142	66.03	65.48	90.36	NM_001146349	NM_001146349
10514658	Ccdc50 // Ccdc50	coiled-coil domain containing 50 // coiled-coil domain containing 50	0.0049919	0.00892142	148.28	118.69	187.47	NM_001025615 // NM_001025615	NM_001025615
10554599	Adamtsl3	ADAMTS-like 3	0.0049933	0.00892142	48.05	54.03	71.46	NM_001190374	NM_001190374
10499545	Efna3	ephrin A3	0.0050003	0.0089264	1463.42	1099.02	867.33	NM_010108	NM_010108
10386182	Olfr332	olfactory receptor 332	0.0050083	0.00893315	204.65	114.11	114.14	NM_001011770	NM_001011770
10406982	Adamts6	"a disintegrin-like and metallopeptidase (reprolysin type) with thrombospondin type 1 motif, 6 "	0.0050242	0.00895398	60.07	43.96	58.84	NM_001081020	NM_001081020
10566324	Olfr649	olfactory receptor 649	0.005051	0.00899418	147.61	205.96	103.16	NM_147055	NM_147055
10445172	Olfr130	olfactory receptor 130	0.0050776	0.00902957	89.3	42.12	44.04	NM_146487	NM_146487
10528691	Rheb	Ras homolog enriched in brain	0.0050794	0.00902957	206.72	286.03	263.96	NM_053075	NM_053075
10347948	Sp100	nuclear antigen Sp100	0.0050948	0.00904936	120.96	88.82	155.35	NM_013673	NM_013673
10346960	Ccnyl1	cyclin Y-like 1	0.0051017	0.00905402	67.89	88.04	110.23	NM_001097644	NM_001097644
10584433	Olfr914	olfactory receptor 914	0.00511	0.00906116	84.72	46.79	49.1	NM_146786	NM_146786
10503856	Gabrr2	"gamma-aminobutyric acid (GABA) C receptor, subunit rho 2 "	0.0051216	0.00906904	43.61	41.17	30.21	NM_008076	NM_008076
10411169	Gm9776	predicted gene 9776	0.005123	0.00906904	126.56	85.93	79.75	ENSMUST00000059598	ENSMUST00000059598
10440184	Olfr209	olfactory receptor 209	0.0051595	0.00912603	39.73	26.34	24.7	NM_207551	NM_207551
10456346	Sec11c	SEC11 homolog C (S. cerevisiae)	0.0051703	0.0091375	221.63	325.37	331.69	NM_025468	NM_025468
10440170	Olfr198	olfactory receptor 198	0.0051843	0.00914752	28.36	17.46	19.34	NM_001011808	NM_001011808
10479979	Slc25a36	"solute carrier family 25, member 36 "	0.0051846	0.00914752	533.32	624.63	879.32	NM_138756	NM_138756
10594631	Aph1b	anterior pharynx defective 1b homolog (C. elegans)	0.0052343	0.00922178	264.02	228.68	191.34	NM_177583	NM_177583
10471782	Olfr368	olfactory receptor 368	0.0052397	0.00922178	218.85	203.43	145.97	NM_146374	NM_146374
10470101	Clic3	chloride intracellular channel 3	0.0052406	0.00922178	116.95	85.77	84.68	NM_027085	NM_027085
10450868	Olfr98 // Olfr98	olfactory receptor 98 // olfactory receptor 98	0.0052441	0.00922178	15.56	10.42	10.29	NM_146510 // NM_146510	NM_146510
10582303	Cyba	"cytochrome b-245, alpha polypeptide "	0.005271	0.0092614	121.51	193.55	134.43	NM_007806	NM_007806
10450900	Olfr116	olfactory receptor 116	0.0052803	0.00927005	515.53	143.43	138.89	NM_146632	NM_146632
10422396	Stk24	"serine/threonine kinase 24 (STE20 homolog, yeast) "	0.0053045	0.00930435	314.55	333.01	446.2	NM_145465	NM_145465
10404898	Gm1574	predicted gene 1574	0.0053105	0.00930435	103.94	85.1	147.08	BC064117	BC064117
10566205	Dub2a	deubiquitinating enzyme 2a	0.0053154	0.00930435	176.54	128.28	66.87	NM_001001559	NM_001001559
10425632	Xrcc6	X-ray repair complementing defective repair in Chinese hamster cells 6	0.0053174	0.00930435	113.63	102.2	79.02	NM_010247	NM_010247
10531866	Mapk10	mitogen-activated protein kinase 10	0.0053247	0.00930944	28.03	32.28	21.9	NM_009158	NM_009158
10398039	Serpina3f	"serine (or cysteine) peptidase inhibitor, clade A, member 3F "	0.0053606	0.00936448	27.72	67.9	39.42	NM_001168294	NM_001168294
10407435	Akr1c18	"aldo-keto reductase family 1, member C18 "	0.0053862	0.00940145	44.54	33.44	50.06	NM_134066	NM_134066
10404097	Slc17a3	"solute carrier family 17 (sodium phosphate), member 3 "	0.0053927	0.00940237	20.5	13.7	15.14	NM_134069	NM_134069
10546706	Rybp	RING1 and YY1 binding protein	0.0053956	0.00940237	195.65	238.19	303.66	NM_019743	NM_019743
10352439	Susd4	sushi domain containing 4	0.005427	0.00944451	339.54	255.42	197.39	NM_144796	NM_144796
10498319	Serp1	stress-associated endoplasmic reticulum protein 1	0.0054287	0.00944451	1627.7	2124.65	2394.52	NM_030685	NM_030685
10350516	Ptgs2	prostaglandin-endoperoxide synthase 2	0.0054399	0.00945039	76.11	189.38	100.71	NM_011198	NM_011198
10453544	Mettl4	methyltransferase like 4	0.005441	0.00945039	132.65	153.37	195.43	NM_176917	NM_176917
10590306	Entpd3	ectonucleoside triphosphate diphosphohydrolase 3	0.0054638	0.00948222	207.5	327.06	242.88	NM_178676	NM_178676
10501762	Snx7	sorting nexin 7	0.0055008	0.00953862	83.69	77.68	122.99	NM_029655	NM_029655
10555303	Pgm2l1	phosphoglucomutase 2-like 1	0.0055069	0.00954139	252.09	298.22	422.6	NM_027629	NM_027629
10566686	Olfr490	olfactory receptor 490	0.0055355	0.00958311	28.15	51.73	38.06	NM_146498	NM_146498
10398075	Serpina3n	"serine (or cysteine) peptidase inhibitor, clade A, member 3N "	0.005546	0.00958649	2367.56	5169.25	4180.32	NM_009252	NM_009252
10482135	Olfr362	olfactory receptor 362	0.0055465	0.00958649	141.56	79.32	66.18	NM_147051	NM_147051
10601152	Nlgn3	neuroligin 3	0.0055825	0.00963774	279.05	288.69	192.44	NM_172932	NM_172932
10578952	BC030870	cDNA sequence BC030870	0.0055868	0.00963774	46.48	43.69	66.27	NR_033217	NR_033217
10584165	Kirrel3	kin of IRRE like 3 (Drosophila)	0.0055898	0.00963774	292.99	247.72	186.22	NM_001190911	NM_001190911
10384223	Igfbp3	insulin-like growth factor binding protein 3	0.0056187	0.0096797	161.48	309.43	313.66	NM_008343	NM_008343
10547807	Eno2	"enolase 2, gamma neuronal "	0.0056344	0.00969886	177.41	193.06	126.35	NM_013509	NM_013509
10504905	E130309F12Rik	RIKEN cDNA E130309F12 gene	0.0056432	0.00970612	135.78	169.9	114.75	NM_178756	NM_178756
10478401	Ttpal	tocopherol (alpha) transfer protein-like	0.0056553	0.00971904	72.74	88.03	109.91	NM_029512	NM_029512
10392825	Gm11711	predicted gene 11711	0.0056845	0.00976131	142.83	220.28	173.68	NM_001101657	NM_001101657
10424113	Mal2	"mal, T-cell differentiation protein 2 "	0.0057124	0.00980128	408.12	507.78	657.89	NM_178920	NM_178920
10475211	Haus2	"HAUS augmin-like complex, subunit 2 "	0.0057326	0.00982798	65.27	65.76	91.33	NM_025475	NM_025475
10476512	Snap25	synaptosomal-associated protein 25	0.0057447	0.00984076	977.04	711.02	656.67	NM_011428	NM_011428
10462091	Klf9	Kruppel-like factor 9	0.0057601	0.00985874	177.99	230.93	259.89	NM_010638	NM_010638
10556145	Olfr498	olfactory receptor 498	0.0057645	0.00985874	67.25	44.21	47.92	NM_146307	NM_146307
10471753	Olfr347	olfactory receptor 347	0.0058119	0.00993179	120.54	50.04	56.45	NM_146943	NM_146943
10481518	Ptges	prostaglandin E synthase	0.0058232	0.00994308	210.13	308.39	258.05	NM_022415	NM_022415
10489246	Mafb	"v-maf musculoaponeurotic fibrosarcoma oncogene family, protein B (avian) "	0.0058437	0.00997005	87.81	142.07	94.33	NM_010658	NM_010658
10522658	C530008M17Rik	RIKEN cDNA C530008M17 gene	0.0059071	0.0100656	51.83	42.05	33.36	NM_001163793	NM_001163793
10598087	ND6	NADH dehydrogenase subunit 6	0.0059092	0.0100656	952.94	771.68	485.31	ENSMUST00000082419	ENSMUST00000082419
10514219	Scarna8	small Cajal body-specific RNA 8	0.0059369	0.0101047	40.7	47.64	31.76	NR_028545	NR_028545
10592457	Olfr976	olfactory receptor 976	0.0059739	0.0101595	52.22	75.14	52.21	NM_146367	NM_146367
10501098	Kcnc4	"potassium voltage gated channel, Shaw-related subfamily, member 4 "	0.0060094	0.0102116	754.31	614.88	452.67	NM_145922	NM_145922
10393272	Rnf157	ring finger protein 157	0.0060232	0.0102269	147.98	164.74	102.49	NM_027258	NM_027258
10436414	Olfr203	olfactory receptor 203	0.0060861	0.0103254	15.49	9.62	11.35	NM_146486	NM_146486
10409031	Dek	DEK oncogene (DNA binding)	0.0060955	0.0103331	152.48	178.02	219.78	NM_025900	NM_025900
10597511	Gm5921	predicted gene 5921	0.0061476	0.0104131	701.18	793.49	1269.53	ENSMUST00000075898	ENSMUST00000075898
10468030	Pdzd7	PDZ domain containing 7	0.0061708	0.0104364	108.18	88.47	70.33	NM_001195265	NM_001195265
10423805	Atp6v1c1	"ATPase, H+ transporting, lysosomal V1 subunit C1 "	0.0061712	0.0104364	219.03	212.7	278.33	NM_025494	NM_025494
10522902	BC051076	cDNA sequence BC051076	0.0061853	0.0104418	7318.45	5966.39	8534.6	ENSMUST00000069773	ENSMUST00000069773
10435501	Stfa1	stefin A1	0.0061886	0.0104418	41.58	42.7	25.43	NM_001082543	NM_001082543
10399379	Pgk1	phosphoglycerate kinase 1	0.0061892	0.0104418	508.69	752.86	797.04	NM_008828	NM_008828
10518763	Slc45a1	"solute carrier family 45, member 1 "	0.0061946	0.0104426	117.75	104.17	76.14	NM_173774	NM_173774
10565383	Olfr309	olfactory receptor 309	0.0062284	0.0104912	429.54	175.39	206.59	NM_001011866	NM_001011866
10491732	Fat4	FAT tumor suppressor homolog 4 (Drosophila)	0.0062632	0.0105415	205.86	179.51	257.48	NM_183221	NM_183221
10367252	Pan2	PAN2 polyA specific ribonuclease subunit homolog (S. cerevisiae)	0.0062696	0.0105439	474.77	499.65	360.67	NM_133992	NM_133992
10419454	Olfr735	olfactory receptor 735	0.0062824	0.010557	22.88	17.43	16.75	NM_001011754	NM_001011754
10575211	Mir140	microRNA 140	0.0062949	0.0105696	20.3	15.98	10.81	NR_029553	NR_029553
10355246	Acadl	"acyl-Coenzyme A dehydrogenase, long-chain "	0.0063433	0.0106399	252.82	280.14	367.11	NM_007381	NM_007381
10448163	Vmn2r110	"vomeronasal 2, receptor 110 "	0.0063468	0.0106399	10.67	10.12	7.24	NM_001104572	NM_001104572
10598004	Ccr1	chemokine (C-C motif) receptor 1	0.0063704	0.010671	17.3	28.84	20.61	NM_009912	NM_009912
10507500	Slc6a9	"solute carrier family 6 (neurotransmitter transporter, glycine), member 9 "	0.0063985	0.0107097	409.45	430.04	316.79	NM_008135	NM_008135
10527965	Cldn12	claudin 12	0.0064209	0.0107387	181.18	198.96	146.6	NM_022890	NM_022890
10382844	Snord1c	"small nucleolar RNA, C/D box 1C "	0.0064762	0.0108226	11.4	14.25	9.53	NR_028569	NR_028569
10592469	Olfr985	olfactory receptor 985	0.0064924	0.0108411	43.59	29.26	28.05	NM_146855	NM_146855
10350733	Rgs16	regulator of G-protein signaling 16	0.0065337	0.0109015	158.46	304.82	161.93	NM_011267	NM_011267
10585749	Cyp1a1	"cytochrome P450, family 1, subfamily a, polypeptide 1 "	0.006562	0.0109401	248.41	275.86	433.17	NM_009992	NM_009992
10351206	Selp	"selectin, platelet "	0.0065685	0.0109423	54	161.76	63.37	NM_011347	NM_011347
10359593	Fmo3	flavin containing monooxygenase 3	0.0065771	0.0109481	616.77	536.64	1207.01	NM_008030	NM_008030
10499899	Sprr1a	small proline-rich protein 1A	0.0065851	0.0109528	197.61	732.6	112.55	NM_009264	NM_009264
10435345	Mylk	"myosin, light polypeptide kinase "	0.0066044	0.0109763	169.28	153.54	226.66	NM_139300	NM_139300
10556769	Acsm3	acyl-CoA synthetase medium-chain family member 3	0.0066351	0.0110186	154.12	125.77	194.5	NM_016870	NM_016870
10551696	Rasgrp4	RAS guanyl releasing protein 4	0.0066628	0.011056	192.99	325.29	138.95	NM_001174155	NM_001174155
10373692	Vmn2r86	"vomeronasal 2, receptor 86 "	0.0066683	0.0110564	22.27	24.21	15.63	NM_001103365	NM_001103365
10558295	Zranb1	"zinc finger, RAN-binding domain containing 1 "	0.0066933	0.0110812	272.62	232.06	363.1	ENSMUST00000106157	ENSMUST00000106157
10493612	4933434E20Rik	RIKEN cDNA 4933434E20 gene	0.0066953	0.0110812	109.67	109.93	164.37	NM_025762	NM_025762
10389672	Olfr464	olfactory receptor 464	0.0066989	0.0110812	123.46	67.49	87.67	NM_146412	NM_146412
10510574	Errfi1	ERBB receptor feedback inhibitor 1	0.0067418	0.0111434	504.54	512.75	718.35	NM_133753	NM_133753
10515960	Kcnq4	"potassium voltage-gated channel, subfamily Q, member 4 "	0.0067547	0.01115	40.2	40.45	30.1	NM_001081142	NM_001081142
10436602	Mirlet7c-1	microRNA let7c-1	0.0067563	0.01115	19.95	16.47	27.75	NR_029728	NR_029728
10374500	Vps54	vacuolar protein sorting 54 (yeast)	0.0067898	0.0111966	83.38	86.06	112.13	NM_139061	NM_139061
10363970	Rab36	"RAB36, member RAS oncogene family "	0.0068172	0.0112281	390.59	325.4	261.38	NM_029781	NM_029781
10414693	Tox4	TOX high mobility group box family member 4	0.0068291	0.0112281	77.51	107.7	113.6	NM_023434	NM_023434
10426098	Creld2	cysteine-rich with EGF-like domains 2	0.006832	0.0112281	315.92	457.59	433.64	NM_029720	NM_029720
10571745	Cldn22	claudin 22	0.0068334	0.0112281	37.05	53.62	48.16	NM_029383	NM_029383
10367805	9130014G24Rik	RIKEN cDNA 9130014G24 gene	0.0068354	0.0112281	62.33	62.58	134.16	ENSMUST00000045328	ENSMUST00000045328
10423855	Rims2	regulating synaptic membrane exocytosis 2	0.0068874	0.0113047	117.31	115.63	85.03	NM_053271	NM_053271
10392251	Ddx5	DEAD (Asp-Glu-Ala-Asp) box polypeptide 5	0.0068958	0.0113098	1583.8	2011.51	2139.71	NM_007840	NM_007840
10439895	Alcam	activated leukocyte cell adhesion molecule	0.0069178	0.0113371	208.9	262.53	301.21	NM_009655	NM_009655
10466728	1700028P14Rik	RIKEN cDNA 1700028P14 gene	0.0069253	0.0113406	451.77	309.65	412.75	BC049563	BC049563
10431659	Kif21a	kinesin family member 21A	0.0069932	0.0114429	171.43	193.14	248.5	NM_001109040	NM_001109040
10571657	Acsl1	acyl-CoA synthetase long-chain family member 1	0.0071138	0.0116313	633.57	668.74	962.48	NM_007981	NM_007981
10356177	Dner	delta/notch-like EGF-related receptor	0.0071241	0.0116391	570.21	554.16	403.93	NM_152915	NM_152915
10598105	Olfr239	olfactory receptor 239	0.0071454	0.0116649	351.66	181.27	151.18	NM_207175	NM_207175
10362896	Cd24a	CD24a antigen	0.0071548	0.0116713	1382.6	1550.64	2560.7	NM_009846	NM_009846
10430438	Ankrd54	ankyrin repeat domain 54	0.007163	0.0116757	230.34	216.94	154.01	NM_144849	NM_144849
10458382	Cd14	CD14 antigen	0.0071843	0.0117014	66.94	151.29	140.95	NM_009841	NM_009841
10461788	Olfr1451	olfactory receptor 1451	0.0072029	0.0117156	190.24	196.37	109.28	NM_146705	NM_146705
10540493	Edem1	"ER degradation enhancer, mannosidase alpha-like 1 "	0.0072041	0.0117156	291.2	401.18	440.14	NM_138677	NM_138677
10403936	Olfr1359	olfactory receptor 1359	0.0072113	0.0117184	53.17	35.26	35.78	NM_001011820	NM_001011820
10473537	Olfr1123	olfactory receptor 1123	0.0072525	0.0117709	159.75	69.06	75.89	NM_146350	NM_146350
10523151	Cxcl1	chemokine (C-X-C motif) ligand 1	0.0072567	0.0117709	47.94	109.5	53.88	NM_008176	NM_008176
10345752	Il1r2	"interleukin 1 receptor, type II "	0.0072603	0.0117709	33.35	56.08	43.2	NM_010555	NM_010555
10462442	Il33	interleukin 33	0.0073234	0.0118606	450.97	251.4	323.88	NM_001164724	NM_001164724
10575349	Tat	tyrosine aminotransferase	0.0073268	0.0118606	35.3	24.14	22.82	NM_146214	NM_146214
10566346	9230105E10Rik	RIKEN cDNA 9230105E10 gene	0.0073497	0.0118886	27.36	31.51	38.98	NM_001146007	NM_001146007
10604342	Gm4987	predicted gene 4987	0.0073762	0.0119223	31.7	27.82	45.33	NM_001085510	NM_001085510
10408070	Hist1h2bl	"histone cluster 1, H2bl "	0.007384	0.0119258	942.51	972.54	1255.15	NM_178199	NM_178199
10415980	Fbxo16	F-box protein 16	0.0074149	0.0119666	178.46	127.03	151.08	NM_015795	NM_015795
10375547	Olfr10	olfactory receptor 10	0.0074343	0.0119888	96.31	72.1	64.8	NM_206822	NM_206822
10481682	Ttc16	tetratricopeptide repeat domain 16	0.00744	0.0119889	105.18	102.67	139.92	NM_177384	NM_177384
10408915	Dtnbp1	dystrobrevin binding protein 1	0.0074475	0.0119918	72.56	90.17	103.29	NM_025772	NM_025772
10566993	Galntl4	UDP-N-acetyl-alpha-D-galactosamine:polypeptide N-acetylgalactosaminyltransferase-like 4	0.0074622	0.0120064	65.07	74.26	107.25	NM_173739	NM_173739
10461735	Glyat	glycine-N-acyltransferase	0.0075075	0.0120701	9.51	7.44	7.48	NM_145935	NM_145935
10539773	Gfpt1	glutamine fructose-6-phosphate transaminase 1	0.0075188	0.0120765	293.93	412.49	350.45	NM_013528	NM_013528
10434773	Rtp1	receptor transporter protein 1	0.0075279	0.0120765	1499.27	1041.3	986.29	NM_001004151	NM_001004151
10384725	Rel	reticuloendotheliosis oncogene	0.0075286	0.0120765	163.44	259.55	208.44	NM_009044	NM_009044
10490777	Zfhx4	zinc finger homeodomain 4	0.0075602	0.0121181	335.58	282.37	445.13	NM_030708	NM_030708
10482121	Olfr3	olfactory receptor 3	0.0075765	0.012135	139.31	125.54	73.97	NM_206903	NM_206903
10455514	Kcnn2	"potassium intermediate/small conductance calcium-activated channel, subfamily N, member 2 "	0.0075943	0.0121464	126.16	127.72	84.77	NM_080465	NM_080465
10409713	Slc28a3	"solute carrier family 28 (sodium-coupled nucleoside transporter), member 3 "	0.0075951	0.0121464	81.24	152.13	112.06	NM_022317	NM_022317
10466272	Olfr1419	olfactory receptor 1419	0.0076028	0.0121496	59.57	39.89	36.31	NM_001011775	NM_001011775
10404783	Edn1	endothelin 1	0.0076343	0.0121907	42.21	35.51	53	NM_010104	NM_010104
10466349	Olfr1458	olfactory receptor 1458	0.0076621	0.0122172	26.11	17.83	22.24	ENSMUST00000076729	ENSMUST00000076729
10453573	Olfr63	olfactory receptor 63	0.0076624	0.0122172	169.68	105.76	93.21	NM_146937	NM_146937
10515830	Olfr1333	olfactory receptor 1333	0.0076978	0.0122644	321.15	282.62	192.42	NM_207157	NM_207157
10461668	Olfr1420	olfactory receptor 1420	0.0077149	0.0122824	83.55	46.59	46.32	NM_146410	NM_146410
10375570	Olfr1383	olfactory receptor 1383	0.0077275	0.0122932	139.22	84.19	81.63	NM_207574	NM_207574
10408064	Olfr11	olfactory receptor 11	0.0077392	0.0123026	137.16	72.52	77.49	NM_146542	NM_146542
10604763	Arpc1b	"actin related protein 2/3 complex, subunit 1B "	0.00775	0.0123105	611.56	876.82	722.48	NM_023142	NM_023142
10501104	Slc6a17	"solute carrier family 6 (neurotransmitter transporter), member 17 "	0.0077728	0.0123375	306.14	305.03	217.25	NM_172271	NM_172271
10545208	Gm189	predicted gene 189	0.007788	0.0123476	63.92	261.56	133.47	ENSMUST00000103357	ENSMUST00000103357
10600419	Plxna3	plexin A3	0.0077908	0.0123476	358.87	336.04	219.21	NM_008883	NM_008883
10600093	Zfp185	zinc finger protein 185	0.0078038	0.0123501	54.5	45.82	76.16	NM_009549	NM_009549
10347748	Acsl3	acyl-CoA synthetase long-chain family member 3	0.0078078	0.0123501	206.84	260.72	314.7	NM_028817	NM_028817
10502622	Clca3	chloride channel calcium activated 3	0.0078099	0.0123501	26.69	52.5	32.61	NM_017474	NM_017474
10461828	Olfr1494	olfactory receptor 1494	0.0078909	0.0124599	52.86	25.67	27.03	NM_146990	NM_146990
10446253	Vav1	vav 1 oncogene	0.0079047	0.0124599	50.59	82.31	51.29	NM_011691	NM_011691
10558657	Olfr538	olfactory receptor 538	0.0079052	0.0124599	166.88	98.13	94.11	NM_001011867	NM_001011867
10595570	Slc25a40	"solute carrier family 25, member 40 "	0.0079084	0.0124599	22.21	26.32	33.28	NM_178766	NM_178766
10476108	Ebf4	early B-cell factor 4	0.0079087	0.0124599	849.65	694.89	522.18	NM_001110513	NM_001110513
10531610	Rasgef1b	"RasGEF domain family, member 1B "	0.0079337	0.0124691	32	39.71	50.83	NM_145839	NM_145839
10596583	Dock3	dedicator of cyto-kinesis 3	0.0079348	0.0124691	88.13	75.06	55.64	NM_153413	NM_153413
10403948	Hist1h2bn	"histone cluster 1, H2bn "	0.0079356	0.0124691	606.69	623.02	792.87	NM_178201	NM_178201
10582743	Pcnxl2	pecanex-like 2 (Drosophila)	0.0079381	0.0124691	121.66	110.65	86.01	NM_175561	NM_175561
10423471	Ctnnd2	"catenin (cadherin associated protein), delta 2 "	0.0079477	0.0124749	263.4	258.29	198.61	NM_008729	NM_008729
10346876	Snora41	"small nucleolar RNA, H/ACA box 41 "	0.007994	0.0125383	80.81	98.4	45.76	NR_028558	NR_028558
10484516	Olfr994	olfactory receptor 994	0.0080071	0.0125452	114.16	178.33	152.5	NM_146433	NM_146433
10427035	Nr4a1	"nuclear receptor subfamily 4, group A, member 1 "	0.0080102	0.0125452	187.98	392.27	274.89	NM_010444	NM_010444
10521986	Dthd1	death domain containing 1	0.0080191	0.0125498	82.07	73.68	147.63	NM_001170705	NM_001170705
10550605	Eml2	echinoderm microtubule associated protein like 2	0.0080993	0.012666	389.49	351.78	280.3	NM_028153	NM_028153
10481962	Hc	hemolytic complement	0.0081166	0.0126837	26.95	20.39	19.02	NM_010406	NM_010406
10455572	Gm949	predicted gene 949	0.0081466	0.0127212	185.71	186.94	142.89	BC147441	BC147441
10426383	Muc19	mucin 19	0.0081544	0.012724	33	24.08	24.37	NM_207243	NM_207243
10569437	Phlda2	"pleckstrin homology-like domain, family A, member 2 "	0.008166	0.0127327	89.05	97.84	70.04	NM_009434	NM_009434
10406176	Slc9a3	"solute carrier family 9 (sodium/hydrogen exchanger), member 3 "	0.008208	0.0127888	126.6	140.59	94.39	NM_001081060	NM_001081060
10364535	Elane	"elastase, neutrophil expressed "	0.0082203	0.0127985	203.6	138.03	94.32	NM_015779	NM_015779
10380174	Mpo	myeloperoxidase	0.0082559	0.0128445	152.23	76.68	60.22	NM_010824	NM_010824
10366052	Kitl	kit ligand	0.0082698	0.0128567	86.86	91.83	129.17	NM_013598	NM_013598
10551907	Nphs1	"nephrosis 1 homolog, nephrin (human) "	0.0083083	0.0128992	86.21	83.9	62.17	NM_019459	NM_019459
10416777	Klf5	Kruppel-like factor 5	0.0083093	0.0128992	279.09	463.88	334.92	NM_009769	NM_009769
10501494	Amy2b	amylase 2b	0.0083537	0.0129586	14.44	10.75	8.67	NM_001190403	NM_001190403
10515164	Cmpk1	cytidine monophosphate (UMP-CMP) kinase 1	0.00836	0.0129589	291.69	369.53	398.25	NM_025647	NM_025647
10558903	Taldo1	transaldolase 1	0.0083673	0.0129608	186.96	195.56	265.18	NM_011528	NM_011528
10402512	Scarna13	small Cajal body-specific RNA 1	0.0084262	0.0130425	177.65	298.91	301.53	NR_028576	NR_028576
10535669	Cyp3a41b	"cytochrome P450, family 3, subfamily a, polypeptide 41B "	0.0084887	0.0131296	18.06	11.42	11.88	NM_001105159	NM_001105159
10424287	Fer1l6	fer-1-like 6 (C. elegans)	0.0085221	0.0131716	54.84	116.75	98.95	ENSMUST00000037086	ENSMUST00000037086
10449807	Ephx3	epoxide hydrolase 3	0.0085393	0.013181	26.02	35.53	24.07	NM_001033163	NM_001033163
10518751	Car6	carbonic anhydrase 6	0.008545	0.013181	1526.49	3215.2	3387.88	NM_009802	NM_009802
10351035	Gas5	growth arrest specific 5	0.0085468	0.013181	41.3	57.79	45.68	NR_002840	NR_002840
10484799	Olfr1225	olfactory receptor 1225	0.0085829	0.013227	34.74	25	25.41	NM_146891	NM_146891
10563441	Emp3	epithelial membrane protein 3	0.0086104	0.0132575	242.71	198.83	137.64	NM_010129	NM_010129
10526931	Cyp2w1	"cytochrome P450, family 2, subfamily w, polypeptide 1 "	0.0086152	0.0132575	77.53	50.66	59.1	NM_001160265	NM_001160265
10460253	Aldh3b2	"aldehyde dehydrogenase 3 family, member B2 "	0.0086328	0.013275	482.66	413.07	625.85	NM_001177438	NM_001177438
10592399	Olfr945	olfactory receptor 945	0.0086792	0.0133366	42.65	27.8	29.4	NM_146506	NM_146506
10394770	Odc1	"ornithine decarboxylase, structural 1 "	0.0087743	0.013473	57.36	63.31	87.78	NM_013614	NM_013614
10356498	Iqca	IQ motif containing with AAA domain	0.0088124	0.0135184	60.63	57.32	95.76	NM_029122	NM_029122
10519266	Mir200a	microRNA 200a	0.0088166	0.0135184	401.6	394.89	255.14	NR_029723	NR_029723
10471675	Glo1	glyoxalase 1	0.0088325	0.0135313	401.27	422.11	523.95	NM_025374	NM_025374
10484547	Olfr1016	olfactory receptor 1016	0.0088393	0.0135313	386.32	168.41	172.96	NM_001011758	NM_001011758
10495712	Abca4	"ATP-binding cassette, sub-family A (ABC1), member 4 "	0.0088442	0.0135313	47.77	58.11	70.13	NM_007378	NM_007378
10562050	Upk1a	uroplakin 1A	0.0088568	0.0135366	103.15	84.97	61.89	NM_026815	NM_026815
10351888	Olfr430	olfactory receptor 430	0.0088646	0.0135366	241.31	237.31	139.58	NM_146718	NM_146718
10389759	Ankfn1	ankyrin-repeat and fibronectin type III domain containing 1	0.008868	0.0135366	56.13	45.59	92.7	NM_001080933	NM_001080933
10535898	Gm8615	glucosamine-6-phosphate deaminase 1 pseudogene	0.0088732	0.0135366	129.9	132.86	85.08	NR_028061	NR_028061
10445181	Olfr138	olfactory receptor 138	0.00891	0.0135829	57.74	24.3	38.62	NM_130868	NM_130868
10405911	Zfp759	zinc finger protein 759	0.00892	0.0135884	41.64	39.32	59.73	NM_172392	NM_172392
10473541	Olfr1126	olfactory receptor 1126	0.0089384	0.0136067	59	39.46	39.87	NM_146837	NM_146837
10369842	Bicc1	bicaudal C homolog 1 (Drosophila)	0.0089689	0.0136405	105.21	110.73	165.47	ENSMUST00000143791	ENSMUST00000143791
10484822	Olfr1240	olfactory receptor 1240	0.0089735	0.0136405	81.41	48.92	52.72	NM_146808	NM_146808
10537123	Lrguk	leucine-rich repeats and guanylate kinase domain containing	0.0090207	0.0137024	307.12	269.45	214.95	NM_028886	NM_028886
10532586	Myo18b	myosin XVIIIb	0.0090338	0.0137125	47.83	39.06	36.06	NM_028901	NM_028901
10376406	Olfr319	olfactory receptor 319	0.0090442	0.0137184	136.31	68.57	78.03	NM_146500	NM_146500
10359181	Tor3a	"torsin family 3, member A "	0.0090509	0.0137188	131.69	181.61	143.73	NM_023141	NM_023141
10484745	Olfr1181	olfactory receptor 1181	0.0090607	0.0137238	10.58	9.05	7.24	NM_001011816	NM_001011816
10598107	Taf1a	"TATA box binding protein (Tbp)-associated factor, RNA polymerase I, A "	0.0090828	0.0137442	276.11	315.62	413.8	NM_021466	NM_021466
10532741	Tmem119	transmembrane protein 119	0.0090923	0.0137442	138.31	106.39	180.24	NM_146162	NM_146162
10399208	Tmem196	transmembrane protein 196	0.0090977	0.0137442	64.23	61.52	43.14	NM_001160385	NM_001160385
10548375	Clec7a	"C-type lectin domain family 7, member a "	0.0091001	0.0137442	42.94	78.68	37.71	NM_020008	NM_020008
10527158	Fscn1	"fascin homolog 1, actin bundling protein (Strongylocentrotus purpuratus) "	0.0091281	0.0137767	73.39	88.16	106.39	NM_007984	NM_007984
10461822	Olfr1490	olfactory receptor 1490	0.0091558	0.0137996	41.13	28.72	29.26	NM_001011832	NM_001011832
10463997	Pdcd4	programmed cell death 4	0.0091603	0.0137996	781.71	560.02	948.46	NM_011050	NM_011050
10364413	Olfr1355	olfactory receptor 1355	0.0091628	0.0137996	20.94	12.68	13.19	NM_207571	NM_207571
10537801	Olfr449	olfactory receptor 449	0.0091721	0.0138037	322.71	126.04	114.34	NM_147064	NM_147064
10383632	Sfi1	"Sfi1 homolog, spindle assembly associated (yeast) "	0.0092287	0.0138791	631.45	498.41	404.34	NM_030207	NM_030207
10450866	Olfr97	olfactory receptor 97	0.0092759	0.0139402	101.87	63.29	61.04	NM_146512	NM_146512
10568714	Mki67	antigen identified by monoclonal antibody Ki 67	0.0093222	0.0139998	128.7	139.62	212.96	NM_001081117	NM_001081117
10367479	Olfr775	olfactory receptor 775	0.0093376	0.014013	31.5	20.65	20.4	NM_146545	NM_146545
10543017	Pdk4	"pyruvate dehydrogenase kinase, isoenzyme 4 "	0.0093476	0.0140181	99.24	157.44	145.53	NM_013743	NM_013743
10347781	9430031J16Rik	RIKEN cDNA 9430031J16 gene	0.00939	0.0140717	131.88	127.14	90.76	NM_172849	NM_172849
10409999	Fbp2	fructose bisphosphatase 2	0.0094023	0.0140802	84	95.54	122.75	NM_007994	NM_007994
10375553	Olfr1389	olfactory receptor 1389	0.0094266	0.0141066	147.46	248.62	174.03	NM_147066	NM_147066
10528227	Gnai1	"guanine nucleotide binding protein (G protein), alpha inhibiting 1 "	0.0094452	0.0141245	189.7	202.15	307.91	NM_010305	NM_010305
10564888	Unc45a	unc-45 homolog A (C. elegans)	0.009489	0.0141752	641.35	625.41	448.49	NM_133952	NM_133952
10431874	Slc38a1	"solute carrier family 38, member 1 "	0.0094925	0.0141752	170.64	251.55	216.58	NM_001166456	NM_001166456
10466606	Anxa1	annexin A1	0.0095138	0.014197	291.67	610.72	488.77	NM_010730	NM_010730
10410892	Rasa1	RAS p21 protein activator 1	0.0095215	0.0141985	208.77	216.8	265.16	NM_145452	NM_145452
10492815	Tmem154	transmembrane protein 154	0.0095398	0.0142158	130.14	120.64	175.53	NM_177260	NM_177260
10585699	Fabp5	"fatty acid binding protein 5, epidermal "	0.0095699	0.0142506	57.56	116.39	68.78	NM_010634	NM_010634
10355582	Usp37	ubiquitin specific peptidase 37	0.0096511	0.0143614	58.41	77.91	84.52	NM_176972	NM_176972
10567589	Usp31	ubiquitin specific peptidase 31	0.0097303	0.0144691	205.36	303.77	239.24	NM_001033173	NM_001033173
10403069	Igh-6	immunoglobulin heavy chain 6 (heavy chain of IgM)	0.009752	0.0144912	5.55	9.13	15.56	BC053409	BC053409
10545515	Dnahc6	"dynein, axonemal, heavy chain 6 "	0.0097715	0.01451	119.27	123.09	230.42	NM_001164669	NM_001164669
10396064	Txndc9	thioredoxin domain containing 9	0.0097953	0.0145352	231.05	263.6	338.02	NM_172054	NM_172054
10404649	Dsp	desmoplakin	0.0098529	0.0146104	328.99	409.22	482.62	NM_023842	NM_023842
10358038	Rnpep	arginyl aminopeptidase (aminopeptidase B)	0.009908	0.0146769	190.75	219.98	278.1	NM_145417	NM_145417
10414475	Olfr738	olfactory receptor 738	0.0099151	0.0146769	31.68	26.63	21.77	NM_146420	NM_146420
10426704	Kcnh3	"potassium voltage-gated channel, subfamily H (eag-related), member 3 "	0.0099185	0.0146769	309.65	290.23	203.97	NM_010601	NM_010601
10566409	Olfr670	olfactory receptor 670	0.0099336	0.014689	126.32	146.61	89.91	NM_207146	NM_207146
10454782	Egr1	early growth response 1	0.0099594	0.0147169	119.66	177.91	96.34	NM_007913	NM_007913
10522530	Kit	kit oncogene	0.009991	0.0147533	71.64	98.76	107.8	NM_001122733	NM_001122733
10365640	Slc5a8	"solute carrier family 5 (iodide transporter), member 8 "	0.0100662	0.014854	1062	1620.66	1361.28	NM_145423	NM_145423
10468893	Csf2ra	"colony stimulating factor 2 receptor, alpha, low-affinity (granulocyte-macrophage) "	0.0100744	0.0148557	161.03	181.05	128.34	NM_009970	NM_009970
10372988	Slc16a7	"solute carrier family 16 (monocarboxylic acid transporters), member 7 "	0.0100989	0.0148815	201.3	202.82	315.99	NM_011391	NM_011391
10425283	Maff	"v-maf musculoaponeurotic fibrosarcoma oncogene family, protein F (avian) "	0.0101271	0.0149127	39.5	57.98	50.7	NM_010755	NM_010755
10576799	Cd209e	CD209e antigen	0.0101454	0.0149205	23.48	39.36	20.96	NM_130905	NM_130905
10464137	9930023K05Rik	RIKEN cDNA 9930023K05 gene	0.0101465	0.0149205	68.38	259.42	107.63	NM_172641	NM_172641
10360370	BC094916	cDNA sequence BC094916	0.0101667	0.0149398	10.44	14.36	12.22	NM_001024721	NM_001024721
10586722	F830001A07Rik	RIKEN cDNA F830001A07 gene	0.0102443	0.0150434	117.47	89.36	81.33	AK089550	AK089550
10379518	Ccl7	chemokine (C-C motif) ligand 7	0.0102534	0.0150464	44.61	56.81	37.49	NM_013654	NM_013654
10542911	Samd9l	sterile alpha motif domain containing 9-like	0.0102833	0.0150798	56.02	47.39	74	NM_010156	NM_010156
10408935	Gm10786	predicted gene 10786	0.0103205	0.0151239	203.83	309.42	239.6	ENSMUST00000099550	ENSMUST00000099550
10499536	Efna1	ephrin A1	0.0103498	0.0151466	70.25	97.91	72.73	NM_010107	NM_010107
10436658	7120432I05Rik	RIKEN cDNA 7120432I05 gene	0.010351	0.0151466	137.86	85.98	61.97	AK148667	AK148667
10566626	Olfr715	olfactory receptor 715	0.0103606	0.0151466	75.38	41.47	40.23	NM_146780	NM_146780
10375557	Olfr1388	olfactory receptor 1388	0.0103646	0.0151466	89.5	67.78	64.01	NM_146467	NM_146467
10347925	Gm7609	predicted pseudogene 7609	0.0104221	0.0152201	159.25	106.35	196.64	NM_001081746	NM_001081746
10563891	Nck2	non-catalytic region of tyrosine kinase adaptor protein 2	0.010437	0.0152314	244.46	216.68	312.82	NM_010879	NM_010879
10385083	Gabrp	"gamma-aminobutyric acid (GABA) A receptor, pi "	0.010518	0.0153391	967.23	1092.21	1625.1	NM_146017	NM_146017
10407997	Olfr1368	olfactory receptor 1368	0.0105593	0.0153807	14.46	10.14	8.69	NM_146534	NM_146534
10584500	Olfr963	olfactory receptor 963	0.0105611	0.0153807	107.01	108.28	72.34	NM_001011827	NM_001011827
10466210	Ms4a6d	"membrane-spanning 4-domains, subfamily A, member 6D "	0.0105987	0.0154249	29.52	79.53	38.96	NM_026835	NM_026835
10455050	Pcdhb2	protocadherin beta 2	0.0107054	0.0155695	74.46	52.3	56.57	NM_053127	NM_053127
10432492	Faim2	Fas apoptotic inhibitory molecule 2	0.0107451	0.0156165	1368.81	1315.43	964.44	NM_028224	NM_028224
10601161	Gjb1	"gap junction protein, beta 1 "	0.0107595	0.0156267	64.22	50.32	43.82	NM_008124	NM_008124
10444658	Clic1	chloride intracellular channel 1	0.0108098	0.015689	229.15	312.07	306	NM_033444	NM_033444
10523120	Cxcl5	chemokine (C-X-C motif) ligand 5	0.0108574	0.0157473	42.95	80.35	60.81	NM_009141	NM_009141
10513190	D630039A03Rik	RIKEN cDNA D630039A03 gene	0.0109171	0.0158182	117.03	110.41	153.01	BC095953	BC095953
10563350	Fut2	fucosyltransferase 2	0.0109212	0.0158182	225.61	292.04	190.47	NM_018876	NM_018876
10501034	BC051070	cDNA sequence BC051070	0.0109675	0.0158744	1679.72	1985.08	2645.99	BC051070	BC051070
10450431	Ly6g5b	"lymphocyte antigen 6 complex, locus G5B "	0.0109774	0.0158779	53.94	50.55	38.13	NM_148939	NM_148939
10498547	Veph1	ventricular zone expressed PH domain homolog 1 (zebrafish)	0.0110829	0.0160114	87.61	93.24	129.26	NM_145820	NM_145820
10605315	Lage3	"L antigen family, member 3 "	0.0110848	0.0160114	254.5	187.81	202.69	NM_025410	NM_025410
10482868	Wdsub1	"WD repeat, SAM and U-box domain containing 1 "	0.0111468	0.01609	715.05	685.03	490.94	NM_028118	NM_028118
10545210	Gm1524	predicted gene 1524	0.0111791	0.0161256	25.68	34.2	97.74	ENSMUST00000103359	ENSMUST00000103359
10541071	8430408G22Rik	RIKEN cDNA 8430408G22 gene	0.0111893	0.0161293	54.23	61.93	82.26	NM_145980	NM_145980
10473462	Olfr1014	olfactory receptor 1014	0.0112399	0.0161909	173.74	75.11	79.65	NM_146569	NM_146569
10593927	Scamp5	secretory carrier membrane protein 5	0.0112473	0.0161909	204.66	201.86	154.83	NM_020270	NM_020270
10378787	Tusc5	tumor suppressor candidate 5	0.0113195	0.0162838	317.42	225.21	225.61	NM_177709	NM_177709
10403978	Hist1h2bk	"histone cluster 1, H2bk "	0.0114295	0.0164309	728.57	769.75	972.46	NM_175665	NM_175665
10356601	Per2	period homolog 2 (Drosophila)	0.0115	0.016521	207.38	253.03	291.88	NM_011066	NM_011066
10518209	1700012P22Rik	RIKEN cDNA 1700012P22 gene	0.0115765	0.0166197	27.07	26.92	39.61	NM_027056	NM_027056
10440141	Olfr177	olfactory receptor 177	0.0116324	0.0166886	50.68	26.49	27.29	NM_146996	NM_146996
10557211	Rbbp6	retinoblastoma binding protein 6	0.0116547	0.0167043	68.29	87.43	112.92	NM_011247	NM_011247
10515826	Olfr1337	olfactory receptor 1337	0.0116653	0.0167043	236.1	211.15	165	NM_146309	NM_146309
10503659	Epha7	Eph receptor A7	0.011667	0.0167043	156.27	275.8	242.22	NM_010141	NM_010141
10530841	Igfbp7	insulin-like growth factor binding protein 7	0.0116865	0.0167209	1251.86	1817.97	1433.04	NM_001159518	NM_001159518
10559146	Brsk2	BR serine/threonine kinase 2	0.0116981	0.0167262	180.01	179.5	120.37	NM_029426	NM_029426
10505839	Klhl9	kelch-like 9 (Drosophila)	0.0117152	0.0167394	21.56	22.65	31.77	NM_172871	NM_172871
10376416	Olfr312	olfactory receptor 312	0.0117764	0.0168155	62.54	43.35	38.04	NM_001011819	NM_001011819
10422598	Sepp1	"selenoprotein P, plasma, 1 "	0.0118522	0.0169048	352.49	467.07	609.33	NM_009155	NM_009155
10395356	Agr3	anterior gradient homolog 3 (Xenopus laevis)	0.0118549	0.0169048	39.83	33.76	63.79	NM_207531	NM_207531
10566587	Olfr693	olfactory receptor 693	0.0119006	0.0169586	117.22	77.12	66.89	NM_146453	NM_146453
10592251	Pknox2	Pbx/knotted 1 homeobox 2	0.0119099	0.0169604	248.85	206.47	167.09	NM_001029838	NM_001029838
10474984	Nusap1	nucleolar and spindle associated protein 1	0.011936	0.0169862	36.54	39.68	50.58	NM_133851	NM_133851
10511375	Cyp7a1	"cytochrome P450, family 7, subfamily a, polypeptide 1 "	0.0119885	0.0170494	15.46	9.36	9.55	NM_007824	NM_007824
10555803	Olfr618	olfactory receptor 618	0.0120377	0.0171062	127.92	151.79	88.55	NM_147047	NM_147047
10359582	Fmo2	flavin containing monooxygenase 2	0.0120446	0.0171062	364.43	308.32	470.63	NM_018881	NM_018881
10555901	Olfr669	olfactory receptor 669	0.0120581	0.0171139	158.24	210.76	150.68	NM_147043	NM_147043
10464313	Pnliprp1	pancreatic lipase related protein 1	0.012069	0.0171179	77.8	21.08	19.55	NM_018874	NM_018874
10360105	Usp21	ubiquitin specific peptidase 21	0.0121317	0.0171844	835.79	704.07	593.36	NM_013919	NM_013919
10474508	Olfr1299	olfactory receptor 1299	0.012134	0.0171844	168.68	89.59	100.74	NM_146884	NM_146884
10467206	Ppp1r3c	"protein phosphatase 1, regulatory (inhibitor) subunit 3C "	0.0121467	0.0171844	64.38	58.31	97.15	NM_016854	NM_016854
10549875	Olfr1350	olfactory receptor 1350	0.0121483	0.0171844	96.44	54.84	52.63	NM_146389	NM_146389
10514763	C8a	"complement component 8, alpha polypeptide "	0.012183	0.0172163	37.07	27.74	25.64	NM_146148	NM_146148
10565389	Olfr307	olfactory receptor 307	0.0121871	0.0172163	80.75	42.07	43.07	NM_146617	NM_146617
10484884	Olfr1272 // Olfr1272	olfactory receptor 1272 // olfactory receptor 1272	0.0122378	0.0172764	58.17	39.79	42.57	NM_146980 // NM_146980	NM_146980
10484706	Olfr74	olfactory receptor 74	0.0122771	0.0173204	142.9	200.15	142	NM_054091	NM_054091
10525839	Dnahc10	"dynein, axonemal, heavy chain 10 "	0.0123171	0.0173641	119.84	84.69	151.54	NM_019536	NM_019536
10524388	Tmem211	transmembrane protein 211	0.0123245	0.0173641	298.6	389.4	273.17	NM_001033428	NM_001033428
10373614	Olfr769	olfactory receptor 769	0.0123519	0.0173911	95.08	51.83	54.69	NM_146267	NM_146267
10511429	Car8	carbonic anhydrase 8	0.0124722	0.0175489	102.91	172.7	189.38	NM_007592	NM_007592
10374323	Zpbp	zona pellucida binding protein	0.0125	0.0175763	76.63	68.97	54.6	NM_015785	NM_015785
10572070	Npy1r	neuropeptide Y receptor Y1	0.0125417	0.0176233	28.1	30.52	42.49	NM_010934	NM_010934
10384458	Plek	pleckstrin	0.0127379	0.0178871	161.18	216.41	135.87	NM_019549	NM_019549
10372497	Thap2	"THAP domain containing, apoptosis associated protein 2 "	0.0127584	0.017902	62.19	76.02	90.17	NM_025780	NM_025780
10513521	Mup20	major urinary protein 20	0.0127654	0.017902	234.99	245.15	366.14	NM_001012323	NM_001012323
10461818	Olfr1487	olfactory receptor 1487	0.0128134	0.0179574	32.96	16.33	23.63	NM_146636	NM_146636
10376887	Snord49a	"small nucleolar RNA, C/D box 49A "	0.0128668	0.0180203	70.44	77.64	51.03	NR_028550	NR_028550
10449741	Sik1	salt inducible kinase 1	0.0128945	0.0180472	251.66	354.04	375.12	NM_010831	NM_010831
10430186	Apol7c	apolipoprotein L 7c	0.012904	0.0180486	10.33	13.38	16.15	NM_175391	NM_175391
10385500	Irgm1	immunity-related GTPase family M member 1	0.0129334	0.0180642	81.42	115.77	139.13	NM_008326	NM_008326
10345824	Il18rap	interleukin 18 receptor accessory protein	0.0129399	0.0180642	32.6	44.73	32.34	NM_010553	NM_010553
10364415	Olfr8	olfactory receptor 8	0.0129561	0.0180642	57.07	35.76	38.98	NM_207201	NM_207201
10458340	Hbegf	heparin-binding EGF-like growth factor	0.0129595	0.0180642	79.6	110.01	71.06	NM_010415	NM_010415
10565395	Olfr303	olfactory receptor 303	0.0129618	0.0180642	61.64	40.7	35.06	NM_146619	NM_146619
10592449	Olfr149	olfactory receptor 149	0.0129663	0.0180642	86.33	65.78	54.29	NM_207138	NM_207138
10571601	Pdlim3	PDZ and LIM domain 3	0.0129912	0.018082	146.8	214.39	162.74	NM_016798	NM_016798
10541260	Cecr2	"cat eye syndrome chromosome region, candidate 2 homolog (human) "	0.0129962	0.018082	236.31	242.03	164.53	NM_001128151	NM_001128151
10587799	Plscr2	phospholipid scramblase 2	0.0130177	0.0180884	151.7	243.63	214.16	NM_001195084	NM_001195084
10352234	Itpkb	"inositol 1,4,5-trisphosphate 3-kinase B "	0.0130236	0.0180884	221.64	309.35	277.3	NM_001081175	NM_001081175
10368907	Nr2e1	"nuclear receptor subfamily 2, group E, member 1 "	0.0130264	0.0180884	312.26	251.7	336.59	NM_152229	NM_152229
10439936	Nfkbiz	"nuclear factor of kappa light polypeptide gene enhancer in B-cells inhibitor, zeta "	0.0130484	0.0181071	133.04	229.37	158.08	NM_030612	NM_030612
10448916	Tpsab1	tryptase alpha/beta 1	0.0130919	0.0181541	34.44	62.18	44.82	NM_031187	NM_031187
10532630	Adrbk2	"adrenergic receptor kinase, beta 2 "	0.0130994	0.0181541	129.42	142.9	183.31	NM_177078	NM_177078
10514315	Ifna2	interferon alpha 2	0.013161	0.0182276	42.56	27.9	37.79	NM_010503	NM_010503
10416273	Phyhip	phytanoyl-CoA hydroxylase interacting protein	0.0132031	0.0182739	92.16	90.44	63.35	NM_145981	NM_145981
10451198	Vegfa	vascular endothelial growth factor A	0.0132273	0.0182845	183.47	222.38	266.52	NM_001025250	NM_001025250
10417235	Gm2897	predicted gene 2897	0.013228	0.0182845	56.06	57.68	89.32	NM_001177714	NM_001177714
10402708	Ckb	"creatine kinase, brain "	0.0132768	0.01834	3363.51	2950.42	2324.99	NM_021273	NM_021273
10367493	Olfr787	olfactory receptor 787	0.0133316	0.0184037	107.1	69.24	63.68	NM_001011822	NM_001011822
10473809	Sfpi1	SFFV proviral integration 1	0.0134174	0.0185015	103.31	144.77	88.04	NM_011355	NM_011355
10595392	Elovl4	"elongation of very long chain fatty acids (FEN1/Elo2, SUR4/Elo3, yeast)-like 4 "	0.0134321	0.0185015	325.33	335.07	249.2	NM_148941	NM_148941
10375795	Olfr54	olfactory receptor 54	0.0134369	0.0185015	81.01	66.09	51.31	NM_010997	NM_010997
10373192	Inhbe	inhibin beta E	0.0134452	0.0185015	25.88	19.55	16.9	NM_008382	NM_008382
10562408	Chst8	carbohydrate (N-acetylgalactosamine 4-0) sulfotransferase 8	0.0134461	0.0185015	158.67	145.52	113.61	NM_175140	NM_175140
10493474	Muc1	"mucin 1, transmembrane "	0.0134823	0.0185393	303.96	666.84	419.92	NM_013605	NM_013605
10591192	Olfr847	olfactory receptor 847	0.0134939	0.0185432	147.1	225.81	206.95	NM_146525	NM_146525
10501218	Gstm3	"glutathione S-transferase, mu 3 "	0.0135143	0.0185592	29.38	23.51	33.74	NM_010359	NM_010359
10466368	Olfr1500	olfactory receptor 1500	0.0135733	0.0186269	89.46	83.02	43.21	NM_001011831	NM_001011831
10449652	Dnahc8	"dynein, axonemal, heavy chain 8 "	0.0135812	0.0186269	42.44	36.81	29.8	NM_013811	NM_013811
10484261	Cerkl	ceramide kinase-like	0.013673	0.0187407	236.87	190.33	162.66	NM_001048176	NM_001048176
10544273	Clec5a	"C-type lectin domain family 5, member a "	0.0136872	0.018748	32.59	43.72	29.17	NM_001038604	NM_001038604
10351182	Sele	"selectin, endothelial cell "	0.0137386	0.0188063	53.17	109.86	56.33	NM_011345	NM_011345
10461814	Olfr1480	olfactory receptor 1480	0.0137744	0.0188431	15.14	12.23	10.76	NM_207575	NM_207575
10414468	Olfr727	olfactory receptor 727	0.013785	0.0188454	13.81	9.49	8.6	NM_146319	NM_146319
10525718	Arl6ip4	ADP-ribosylation factor-like 6 interacting protein 4	0.0138348	0.0189013	145.37	164.76	205.03	NM_144509	NM_144509
10346485	Aox3l1	aldehyde oxidase 3-like 1	0.0139112	0.0189934	2072.73	1424.97	1697	NM_001008419	NM_001008419
10376096	Acsl6	acyl-CoA synthetase long-chain family member 6	0.0139418	0.019023	487.2	439.63	330.56	NM_001033598	NM_001033598
10396421	Hif1a	"hypoxia inducible factor 1, alpha subunit "	0.0140062	0.0190985	625.32	889.09	1004.9	NM_010431	NM_010431
10379535	Ccl8	chemokine (C-C motif) ligand 8	0.0141282	0.0192525	26.51	147.73	43.13	NM_021443	NM_021443
10365966	Gm5426	"ATP synthase, H+ transporting, mitochondrial F0 complex, subunit g pseudogene "	0.0143114	0.0194896	22.1	18.36	15.26	ENSMUST00000074615	ENSMUST00000074615
10560608	Apoc2	apolipoprotein C-II	0.0143224	0.0194921	41.17	34.18	29.74	NM_009695	NM_009695
10373330	Rdh7	retinol dehydrogenase 7	0.0143605	0.0195314	27.88	18.74	24.33	NM_001150749	NM_001150749
10382935	Tnrc6c	trinucleotide repeat containing 6C	0.0143928	0.0195628	429	411.91	322.94	NM_198022	NM_198022
10408068	Olfr1360	olfactory receptor 1360	0.0144026	0.0195635	53.62	35.1	35.68	NM_146543	NM_146543
10372078	Mrpl42	mitochondrial ribosomal protein L42	0.0144822	0.0196591	42.73	46.94	62.73	NM_026065	NM_026065
10545096	Mageb16	"melanoma antigen family B, 16 "	0.0144922	0.01966	59.36	54.34	36.95	NM_028025	NM_028025
10499914	Lce1b	late cornified envelope 1B	0.0146857	0.0199098	41.17	36.37	21.49	NM_026822	NM_026822
10566213	Olfr605	olfactory receptor 605	0.0147538	0.0199893	43.47	76.55	75.27	NM_001011854	NM_001011854
10445165	Olfr126	olfactory receptor 126	0.0148454	0.0200944	28.05	20.23	20.52	NM_146890	NM_146890
10436600	Mir99a	microRNA 99a	0.014855	0.0200944	127.36	89.08	143	NR_029535	NR_029535
10408531	Gmds	"GDP-mannose 4, 6-dehydratase "	0.0148598	0.0200944	121.17	148.28	170.03	NM_146041	NM_146041
10555905	Olfr677	olfactory receptor 677	0.0148806	0.0201	153.09	225.97	241.24	NM_146358	NM_146358
10390175	Ngfr	"nerve growth factor receptor (TNFR superfamily, member 16) "	0.0148829	0.0201	81.72	80.29	62.97	NM_033217	NM_033217
10412335	Isl1	"ISL1 transcription factor, LIM/homeodomain "	0.0149195	0.0201366	103.76	81.14	119.62	NM_021459	NM_021459
10435963	Atg3	autophagy-related 3 (yeast)	0.01497	0.0201919	169.63	222.21	229.01	NM_026402	NM_026402
10473281	Itgav	integrin alpha V	0.0149853	0.0201997	172.67	224.35	247.22	NM_008402	NM_008402
10356262	Csprs	component of Sp100-rs	0.0150143	0.0202259	207.32	136.33	220.73	NM_033616	NM_033616
10549730	Nat14	N-acetyltransferase 14	0.0151235	0.02036	552.61	463.78	396.91	NM_201355	NM_201355
10501608	Vcam1	vascular cell adhesion molecule 1	0.015142	0.020372	74.13	121.21	103.03	NM_011693	NM_011693
10344620	Gm10568	predicted gene 10568	0.0151579	0.0203776	16.06	14.25	11.87	ENSMUST00000097833	ENSMUST00000097833
10475517	AA467197	expressed sequence AA467197	0.0151654	0.0203776	29.17	30.37	23.31	NM_001004174	NM_001004174
10352767	Nek2	NIMA (never in mitosis gene a)-related expressed kinase 2	0.0152361	0.0204596	92.09	102.76	155.8	NM_010892	NM_010892
10504002	Spink4	"serine peptidase inhibitor, Kazal type 4 "	0.0152703	0.0204926	36.15	41.22	29.82	NM_011463	NM_011463
10517513	C1qc	"complement component 1, q subcomponent, C chain "	0.0153122	0.0205342	77.62	133.24	82.32	NM_007574	NM_007574
10568810	E030019B06Rik	RIKEN cDNA E030019B06 gene	0.0153207	0.0205342	123.59	112.77	168.2	BC116882	BC116882
10389590	Gdpd1	glycerophosphodiester phosphodiesterase domain containing 1	0.0153308	0.0205347	156.29	148.48	257.68	NM_025638	NM_025638
10471755	Olfr348	olfactory receptor 348	0.0153516	0.0205496	225.11	177.87	105.51	NM_146944	NM_146944
10351825	Tagln2	transgelin 2	0.0153804	0.0205752	242.03	341.04	262.27	NM_178598	NM_178598
10467115	Ankrd22	ankyrin repeat domain 22	0.0154092	0.0206007	98.7	143.52	123.78	NM_024204	NM_024204
10598359	Syp	synaptophysin	0.0154512	0.0206438	472.61	393.78	331.55	NM_009305	NM_009305
10349968	Chi3l1	chitinase 3-like 1	0.0154909	0.0206838	276.44	879.55	575.11	NM_007695	NM_007695
10582997	Casp4	"caspase 4, apoptosis-related cysteine peptidase "	0.0155109	0.0206975	37.72	66.02	53.28	NM_007609	NM_007609
10394735	Pdia6	protein disulfide isomerase associated 6	0.0155208	0.0206977	344.78	467.05	440.8	NM_027959	NM_027959
10461369	Ahnak	AHNAK nucleoprotein (desmoyokin)	0.0155667	0.0207458	197.66	250.72	305.95	NM_009643	NM_009643
10521537	Cytl1	cytokine-like 1	0.0156033	0.0207815	77.26	748.01	234.76	NM_001081106	NM_001081106
10476395	Bmp2	bone morphogenetic protein 2	0.0156219	0.0207932	91.64	96.21	144.04	NM_007553	NM_007553
10378443	Olfr412	olfactory receptor 412	0.0156415	0.0207997	85.86	77.3	57.83	NM_001011851	NM_001011851
10467136	Ch25h	cholesterol 25-hydroxylase	0.015655	0.0207997	32	49.76	32.64	NM_009890	NM_009890
10459944	Nfatc1	"nuclear factor of activated T-cells, cytoplasmic, calcineurin-dependent 1 "	0.0156585	0.0207997	241.17	229.29	175.92	NM_001164109	NM_001164109
10398362	AF357355	snoRNA AF357355	0.015666	0.0207997	39.57	41.05	27.9	NR_028433	NR_028433
10568601	BC002195	cDNA sequence BC002195	0.0157279	0.0208688	55.47	82.08	96.91	BC002195	BC002195
10409278	Nfil3	"nuclear factor, interleukin 3, regulated "	0.0158553	0.0210246	101	140.28	166.43	NM_017373	NM_017373
10477512	BC018465	cDNA sequence BC018465	0.0158759	0.0210264	583.7	66.91	73.79	NM_144890	NM_144890
10558655	Olfr46	olfactory receptor 46	0.0158765	0.0210264	274.58	129.13	118.93	NM_146934	NM_146934
10437552	AU021092	expressed sequence AU021092	0.0159044	0.0210502	210.21	138.85	157.12	NM_001033220	NM_001033220
10499285	Bcan	brevican	0.0159272	0.0210671	102.71	113.97	76.62	NM_007529	NM_007529
10466282	Olfr1426	olfactory receptor 1426	0.015937	0.0210671	47.49	29.43	23.52	NM_146809	NM_146809
10566199	Olfr586	olfactory receptor 586	0.015948	0.0210685	393.46	377.03	235.28	NM_147111	NM_147111
10526977	Eif3b	"eukaryotic translation initiation factor 3, subunit B "	0.0159605	0.0210718	415.26	440.39	533.95	NM_133916	NM_133916
10370860	Atp8b3	"ATPase, class I, type 8B, member 3 "	0.0159904	0.0210982	229.79	193.57	148.27	NM_026094	NM_026094
10377439	Per1	period homolog 1 (Drosophila)	0.016037	0.0211465	238.16	224.2	315.54	NM_001159367	NM_001159367
10577994	Gm8096	3-phosphoglycerate dehydrogenase pseudogene	0.0160586	0.0211618	49.06	39.8	33.48	NR_033590	NR_033590
10358091	Nav1	neuron navigator 1	0.01607	0.0211637	495.73	454.41	349.78	NM_173437	NM_173437
10450854	Olfr91	olfactory receptor 91	0.016088	0.0211742	151.99	113.25	111.97	NM_182714	NM_182714
10558647	Olfr535	olfactory receptor 535	0.0161089	0.0211886	59.96	40.7	34.1	NM_146954	NM_146954
10447317	Epas1	endothelial PAS domain protein 1	0.0161678	0.0212528	1662.46	1608.52	2388.19	NM_010137	NM_010137
10495197	Gm10672	predicted gene 10672	0.0162548	0.0213539	168.63	144.28	112.48	ENSMUST00000098749	ENSMUST00000098749
10351852	Crp	"C-reactive protein, pentraxin-related "	0.0162669	0.0213566	35.51	22.8	20.94	NM_007768	NM_007768
10501734	Palmd	palmdelphin	0.0164311	0.0215588	378.96	493.08	588.32	NM_023245	NM_023245
10499904	Ivl	involucrin	0.0165335	0.0216754	36.53	52.48	35.88	NM_008412	NM_008412
10602062	Prps1	phosphoribosyl pyrophosphate synthetase 1	0.0165404	0.0216754	310.07	319.71	240.19	NM_021463	NM_021463
10458122	Nme5	"non-metastatic cells 5, protein expressed in (nucleoside-diphosphate kinase) "	0.0165747	0.0217069	299.77	284.11	398.39	NM_080637	NM_080637
10456363	Gnal	"guanine nucleotide binding protein, alpha stimulating, olfactory type "	0.0166792	0.0218265	3181.14	2944.57	2385.76	NM_010307	NM_010307
10590844	Arhgap42	Rho GTPase activating protein 42	0.0166972	0.0218265	177.32	224.04	254.68	NM_027823	NM_027823
10540897	Pparg	peroxisome proliferator activated receptor gamma	0.016708	0.0218265	195	223.62	293.83	NM_001127330	NM_001127330
10604503	Olfr1324	olfactory receptor 1324	0.0167123	0.0218265	52.66	33.26	28.77	NM_146292	NM_146292
10404339	Gm11360	"dynein, axonemal, heavy chain 9 pseudogene "	0.0167175	0.0218265	163.01	126.69	191.48	ENSMUST00000095920	ENSMUST00000095920
10584580	Snord14e	"small nucleolar RNA, C/D box 14E "	0.0167426	0.0218458	89.39	126.18	104.83	NR_028275	NR_028275
10400748	Cdkl1	cyclin-dependent kinase-like 1 (CDC2-related kinase)	0.0167895	0.0218935	87.36	78.02	117.57	NM_183294	NM_183294
10395273	Gdap10	ganglioside-induced differentiation-associated-protein 10	0.0168122	0.0219096	71.26	120.22	110.13	BC052902	BC052902
10515828	Olfr1335	olfactory receptor 1335	0.0168331	0.0219234	212.65	191.29	145.84	NM_207703	NM_207703
10459391	Fech	ferrochelatase	0.0169335	0.0220406	137.71	142.12	183.1	NM_007998	NM_007998
10484510	Olfr988	olfactory receptor 988	0.0170838	0.0222226	71.98	82.96	48.96	NM_001011534	NM_001011534
10459496	Ccbe1	collagen and calcium binding EGF domains 1	0.0171366	0.0222776	106.21	83.98	120.17	NM_178793	NM_178793
10576115	Il17c	interleukin 17C	0.0172156	0.0223519	43.02	37.84	30.98	NM_145834	NM_145834
10545298	Rmnd5a	required for meiotic nuclear division 5 homolog A (S. cerevisiae)	0.0172229	0.0223519	298.66	313.06	390.17	NM_024288	NM_024288
10522192	Nsun7	"NOL1/NOP2/Sun domain family, member 7 "	0.0172389	0.0223519	167.25	132.43	256.96	NM_027602	NM_027602
10487238	Hdc	histidine decarboxylase	0.0172452	0.0223519	100.87	156.71	126.04	NM_008230	NM_008230
10351891	Olfr429	olfactory receptor 429	0.0172465	0.0223519	42.92	34.76	31.13	NM_146722	NM_146722
10405587	Tgfbi	"transforming growth factor, beta induced "	0.0173317	0.0224486	170.14	311.13	163.13	NM_009369	NM_009369
10484830	Olfr1245	olfactory receptor 1245	0.0173548	0.0224648	35.57	23.54	24.65	NM_146788	NM_146788
10436095	Retnla	resistin like alpha	0.0174055	0.0225166	12.1	74.98	12.91	NM_020509	NM_020509
10379524	Ccl11	chemokine (C-C motif) ligand 11	0.0174304	0.0225351	67.64	127.34	61.62	NM_011330	NM_011330
10563706	Mrgpra9	"MAS-related GPR, member A9 "	0.0174707	0.0225734	8.33	8.66	12.25	NM_001177566	NM_001177566
10520452	Il6	interleukin 6	0.0174879	0.0225819	7.87	20.48	7.52	NM_031168	NM_031168
10603914	Gm10058	predicted gene 10058	0.0175016	0.0225858	38.1	22.15	16.16	NM_001109969	NM_001109969
10445183	Olfr136	olfactory receptor 136	0.0175922	0.0226889	124.11	53.2	103.56	NM_146807	NM_146807
10362472	Rsph4a	radial spoke head 4 homolog A (Chlamydomonas)	0.0176277	0.0227209	365.9	275.91	484.46	NM_001162957	NM_001162957
10466278	Olfr1424	olfactory receptor 1424	0.0176786	0.0227726	27.83	18.34	15.65	NM_146681	NM_146681
10416153	Gm10861	predicted gene 10861	0.0177086	0.0227882	142.3	135.32	88.73	AK148586	AK148586
10484872	Olfr1270	olfactory receptor 1270	0.0177122	0.0227882	80.91	54.15	51.95	NM_146985	NM_146985
10484575	Olfr1048	olfactory receptor 1048	0.0177796	0.022861	69.06	97.32	94.38	NM_147014	NM_147014
10484563	Olfr1043	olfactory receptor 1043	0.0178659	0.0229581	308.18	373.87	191.87	NM_146577	NM_146577
10445147	Olfr119	olfactory receptor 119	0.0178824	0.0229653	26.47	23.04	17.36	NM_001011830	NM_001011830
10556154	Olfr506 // Olfr506	olfactory receptor 506 // olfactory receptor 506	0.0179584	0.023049	149.35	136.23	100.93	NM_001011871 // NM_001011871	NM_001011871
10443367	E230001N04Rik	RIKEN cDNA E230001N04 gene	0.0180223	0.0231044	25.79	24.28	34.02	BC096647	BC096647
10469358	Mrc1	"mannose receptor, C type 1 "	0.0180234	0.0231044	72.28	155.97	70.41	NM_008625	NM_008625
10403413	Idi1	isopentenyl-diphosphate delta isomerase	0.0181939	0.0233089	110.33	157.05	122.14	NM_145360	NM_145360
10358476	Prg4	"proteoglycan 4 (megakaryocyte stimulating factor, articular superficial zone protein) "	0.0182763	0.0233819	26.27	67.14	22.32	NM_021400	NM_021400
10438049	Spag6	sperm associated antigen 6	0.0182799	0.0233819	238.19	182.14	396.7	NM_015773	NM_015773
10388284	Olfr389	olfactory receptor 389	0.018284	0.0233819	38.83	26.18	23.86	NM_147009	NM_147009
10441361	Tiam2	T-cell lymphoma invasion and metastasis 2	0.0183337	0.0234313	42.03	46.17	58.81	NM_001122998	NM_001122998
10583423	Olfr58	olfactory receptor 58	0.0183562	0.0234459	40.17	23.31	28.11	NM_011001	NM_011001
10568568	Oat	ornithine aminotransferase	0.0184504	0.0235483	506.75	735.35	776.75	NM_016978	NM_016978
10403046	AI324046	expressed sequence AI324046	0.0184586	0.0235483	19.1	18.49	25.98	D14625	D14625
10407042	Dimt1	DIM1 dimethyladenosine transferase 1-like (S. cerevisiae)	0.0185474	0.0236474	72.74	85.06	100.16	NM_025447	NM_025447
10461558	Slc15a3	"solute carrier family 15, member 3 "	0.0185839	0.0236797	59.43	86.3	61.06	NM_023044	NM_023044
10461154	Snhg1	small nucleolar RNA host gene (non-protein coding) 1	0.0186681	0.0237727	8.28	10.23	7.48	AK051045	AK051045
10568960	Olfr531	olfactory receptor 531	0.0186939	0.0237912	157.99	54.29	47.5	NM_146953	NM_146953
10382316	Kcnj16	"potassium inwardly-rectifying channel, subfamily J, member 16 "	0.018712	0.0238	188.85	255.02	401.9	NM_010604	NM_010604
10410721	Arsk	arylsulfatase K	0.0188785	0.0239973	117.85	109.46	150.41	NM_029847	NM_029847
10566682	Olfr487	olfactory receptor 487	0.0189382	0.0240588	162.43	127	118.46	NM_001011811	NM_001011811
10407481	Pfkp	"phosphofructokinase, platelet "	0.0189515	0.0240613	214.12	322.74	357.27	NM_019703	NM_019703
10384797	Ccdc85a	coiled-coil domain containing 85A	0.0189966	0.0241041	51.07	71.36	54.81	NM_181577	NM_181577
10565255	9930013L23Rik	RIKEN cDNA 9930013L23 gene	0.0190656	0.0241771	69.18	99.56	79.49	NM_030728	NM_030728
10471757	Olfr50	olfactory receptor 50	0.0190886	0.0241805	30.12	23.99	19.78	NM_146946	NM_146946
10429856	Spatc1	spermatogenesis and centriole associated 1	0.0191013	0.0241805	27.32	31.54	22.29	NM_028852	NM_028852
10536494	Cav2	caveolin 2	0.0191025	0.0241805	53.57	79.52	83.54	NM_016900	NM_016900
10583402	Zfp317	zinc finger protein 317	0.019176	0.0242591	64.88	71.6	114.04	NM_172918	NM_172918
10474497	Olfr1287	olfactory receptor 1287	0.0192038	0.0242643	49.66	28.86	23.64	NM_001011773	NM_001011773
10505071	Tmem38b	transmembrane protein 38B	0.0192206	0.0242643	26.94	36.57	29.14	NM_028053	NM_028053
10426244	Mapk8ip2	mitogen-activated protein kinase 8 interacting protein 2	0.0192233	0.0242643	487.03	450.35	333.11	NM_021921	NM_021921
10452450	Tmem232	transmembrane protein 232	0.0192259	0.0242643	104.24	93.07	177.18	NM_001008973	NM_001008973
10347291	Cxcr2	chemokine (C-X-C motif) receptor 2	0.0192657	0.0243	60.57	106.91	71.04	NM_009909	NM_009909
10565456	Prss23	"protease, serine, 23 "	0.0192922	0.024319	125.03	147.58	193.11	NM_029614	NM_029614
10484820	Olfr1239	olfactory receptor 1239	0.0194579	0.0245133	42.83	29.73	30.42	NM_146970	NM_146970
10347910	Fbxo36	F-box protein 36	0.0195295	0.0245888	733.76	523	731.97	NM_025386	NM_025386
10429100	Lrrc6	leucine rich repeat containing 6 (testis)	0.0195502	0.0246003	244.22	185.54	246.91	NM_019457	NM_019457
10576784	Cd209a	CD209a antigen	0.0196419	0.024701	58.34	81.78	60.79	NM_133238	NM_133238
10357103	Cdh19	"cadherin 19, type 2 "	0.0197306	0.0247978	80.42	99.17	129.16	NM_001081386	NM_001081386
10555840	Olfr638	olfactory receptor 638	0.0198238	0.0248957	57.09	67.16	38.02	NM_147120	NM_147120
10512044	Lingo2	leucine rich repeat and Ig domain containing 2	0.019832	0.0248957	137.2	119.9	98.87	NM_001166000	NM_001166000
10345762	Il1r1	"interleukin 1 receptor, type I "	0.0198438	0.0248958	55.86	62.5	75.28	NM_008362	NM_008362
10556123	Olfr477	olfactory receptor 477	0.0198689	0.0249125	66.83	44	39.86	NM_146926	NM_146926
10556381	Mical2	"microtubule associated monoxygenase, calponin and LIM domain containing 2 "	0.0199405	0.0249875	494.83	482.22	366.61	NM_001193305	NM_001193305
10484834	Olfr1247	olfactory receptor 1247	0.0199983	0.0250452	33.92	25.85	23.24	NM_146966	NM_146966
10491171	Slc2a2	"solute carrier family 2 (facilitated glucose transporter), member 2 "	0.0201085	0.0251683	37.82	27.03	26.79	NM_031197	NM_031197
10531087	Sult1b1	"sulfotransferase family 1B, member 1 "	0.0201332	0.0251843	52.63	64.44	95.65	NM_019878	NM_019878
10573190	Olfr370	olfactory receptor 370	0.0201676	0.0252125	81.57	63.26	54.5	NM_146270	NM_146270
10519951	Pion	pigeon homolog (Drosophila)	0.0202207	0.0252539	102.07	141.08	122.4	NM_175437	NM_175437
10479249	Cdh26	cadherin-like 26	0.0202246	0.0252539	370.11	368.72	536.81	NM_198656	NM_198656
10356329	Snora75	"small nucleolar RNA, H/ACA box 75 "	0.0203046	0.0253389	52.04	55.75	34.67	NR_028478	NR_028478
10388267	Olfr378	olfactory receptor 378	0.0203661	0.0253895	63.1	28.56	31.34	NM_147024	NM_147024
10537817	Olfr441	olfactory receptor 441	0.0203697	0.0253895	351.16	400.03	254.5	NM_146655	NM_146655
10541877	Vamp1	vesicle-associated membrane protein 1	0.0203855	0.0253895	289.15	281.36	211.62	NM_001080557	NM_001080557
10461798	Olfr1463	olfactory receptor 1463	0.0203931	0.0253895	365.73	151.36	230.81	NM_001011840	NM_001011840
10400926	Rtn1	reticulon 1	0.0204674	0.025453	843.23	860.11	608.65	NM_153457	NM_153457
10473626	Olfr1258	olfactory receptor 1258	0.0204681	0.025453	80.57	50.61	56.15	NM_146978	NM_146978
10555793	Olfr608	olfactory receptor 608	0.0204839	0.0254577	130.93	130.14	83.15	NM_146756	NM_146756
10380506	Tac4	tachykinin 4	0.0205686	0.025548	364.65	272.93	273.58	NM_053093	NM_053093
10447602	Ezr	ezrin	0.0206349	0.0256153	378.39	505.29	526.39	NM_009510	NM_009510
10592061	Kcnj5	"potassium inwardly-rectifying channel, subfamily J, member 5 "	0.020695	0.0256749	174.19	95.18	157.02	NM_010605	NM_010605
10473356	Ube2l6	ubiquitin-conjugating enzyme E2L 6	0.020737	0.0257021	161.07	145.41	212.38	NM_019949	NM_019949
10540118	Lsm3	"LSM3 homolog, U6 small nuclear RNA associated (S. cerevisiae) "	0.0207517	0.0257021	143.27	121.25	175.9	NM_026309	NM_026309
10495987	Gm5712 // Gm5712	"POU domain, class 5, transcription factor 1-like // POU domain, class 5, transcription factor 1-like "	0.0207533	0.0257021	29.22	31.76	19.55	NR_033594 // NR_033594	NR_033594
10481592	Dnm1	dynamin 1	0.0208079	0.0257546	674.86	549.57	474.85	NM_010065	NM_010065
10459183	Slc26a2	"solute carrier family 26 (sulfate transporter), member 2 "	0.0208501	0.0257894	128.34	149.62	173.1	NM_007885	NM_007885
10594758	Gcnt3	"glucosaminyl (N-acetyl) transferase 3, mucin type "	0.0208715	0.0257894	72.32	88.19	118.86	NM_028087	NM_028087
10433782	Efcab1	EF hand calcium binding domain 1	0.0208725	0.0257894	79.3	90.28	161.74	NM_025769	NM_025769
10484691	Olfr1138	olfactory receptor 1138	0.0209505	0.0258707	47.2	30.05	29.88	NM_146639	NM_146639
10450892	Olfr113	olfactory receptor 113	0.0211116	0.0260544	41.32	24.57	31.92	NM_146289	NM_146289
10579636	Cyp4f18	"cytochrome P450, family 4, subfamily f, polypeptide 18 "	0.0211913	0.0261376	35.53	63.41	41.4	NM_024444	NM_024444
10556037	Olfr714 // Olfr714	olfactory receptor 714 // olfactory receptor 714	0.0212077	0.0261426	37.83	28.25	25.9	NM_147033 // NM_147033	NM_147033
10435075	Tfrc	transferrin receptor	0.0212317	0.026157	164.25	226.4	221.09	NM_011638	NM_011638
10448409	Prss22	"protease, serine, 22 "	0.0213395	0.0262745	58.03	65.97	46.9	NM_133731	NM_133731
10455961	Iigp1	interferon inducible GTPase 1	0.0213588	0.026283	34.68	37.29	51.82	NM_001146275	NM_001146275
10484662	Olfr1110	olfactory receptor 1110	0.0213803	0.026294	133.43	44.24	74.54	NM_146769	NM_146769
10348902	Gal3st2	galactose-3-O-sulfotransferase 2	0.0213926	0.026294	603.46	516.63	787.35	NM_199366	NM_199366
10583386	Olfr835	olfactory receptor 835	0.0214679	0.0263713	79.54	56.23	54.27	NM_001012266	NM_001012266
10364478	Hcn2	"hyperpolarization-activated, cyclic nucleotide-gated K+ 2 "	0.02152	0.02642	193.49	164.6	120.86	NM_008226	NM_008226
10482127	Olfr355	olfactory receptor 355	0.0215342	0.0264221	46.61	32.29	26.57	NM_146625	NM_146625
10470614	1190002A17Rik	RIKEN cDNA 1190002A17 gene	0.0215927	0.0264785	363.63	239.4	344.18	NM_001033874	NM_001033874
10551209	Cyp2b13	"cytochrome P450, family 2, subfamily b, polypeptide 13 "	0.0216337	0.0265135	32.54	22.82	31.44	NM_007813	NM_007813
10484861	Olfr140	olfactory receptor 140	0.0216505	0.0265187	49.69	44.91	35.13	NM_020515	NM_020515
10566292	Olfr639	olfactory receptor 639	0.0216726	0.0265305	165.66	214.53	132.37	NM_147084	NM_147084
10481101	Snora43	"small nucleolar RNA, H/ACA box 43 "	0.0216999	0.0265485	93.17	123.84	76.27	NR_028572	NR_028572
10597098	Camp	cathelicidin antimicrobial peptide	0.0217399	0.0265821	155.07	69.7	79.3	NM_009921	NM_009921
10498379	Igsf10	"immunoglobulin superfamily, member 10 "	0.0219803	0.0268606	52.94	56.86	81.41	NM_001162884	NM_001162884
10347734	Sgpp2	sphingosine-1-phosphate phosphotase 2	0.0220372	0.0269146	181.84	213.3	151.59	NM_001004173	NM_001004173
10566379	Olfr658	olfactory receptor 658	0.0220928	0.026967	71.12	90.06	67.4	NM_147049	NM_147049
10548879	Mgp	matrix Gla protein	0.0221477	0.0270184	151.33	238.23	205.56	NM_008597	NM_008597
10584407	Olfr901	olfactory receptor 901	0.0221833	0.0270463	38.31	25.37	26.63	NM_001011806	NM_001011806
10514221	Plin2	perilipin 2	0.0222602	0.0271244	213.83	298.88	229.2	NM_007408	NM_007408
10501063	Cd53	CD53 antigen	0.0222832	0.0271368	107.14	201.34	107.05	NM_007651	NM_007651
10351895	Olfr424	olfactory receptor 424	0.0223133	0.0271579	518.87	538.56	388.13	NM_146721	NM_146721
10490923	Car2	carbonic anhydrase 2	0.0223437	0.0271793	287.87	343.67	407.96	NM_009801	NM_009801
10363445	4632428N05Rik	RIKEN cDNA 4632428N05 gene	0.0224502	0.0272932	121.29	129.51	94.94	NM_028732	NM_028732
10560242	C5ar1	complement component 5a receptor 1	0.0226106	0.0274724	35.86	47.73	32.87	NM_001173550	NM_001173550
10589350	Shisa5	shisa homolog 5 (Xenopus laevis)	0.0227314	0.0276033	426.88	500.61	354.2	NM_025858	NM_025858
10562314	Abpb	androgen binding protein beta	0.0228596	0.0277431	1360.47	2409.1	2668.13	NM_001100464	NM_001100464
10531111	Sult1e1	"sulfotransferase family 1E, member 1 "	0.0228763	0.0277475	691.99	902.46	1272.43	NM_023135	NM_023135
10369835	Phyhipl	phytanoyl-CoA hydroxylase interacting protein-like	0.0229117	0.0277745	223.79	203.98	157.86	NM_178621	NM_178621
10558673	Cyp2e1	"cytochrome P450, family 2, subfamily e, polypeptide 1 "	0.0230168	0.027886	193.28	125.12	208.57	NM_021282	NM_021282
10495136	Chia	"chitinase, acidic "	0.0230522	0.0279129	96.03	62.04	76.01	NM_023186	NM_023186
10452770	Capn13	calpain 13	0.0230769	0.0279269	41.67	52.22	69.68	NM_001033444	NM_001033444
10461810	Olfr1477	olfactory receptor 1477	0.0231209	0.0279641	141.98	67.05	133.64	NM_146696	NM_146696
10542401	BC049715	cDNA sequence BC049715	0.0232284	0.0280781	161.97	136.83	211.33	NM_178776	NM_178776
10594404	Smad3	MAD homolog 3 (Drosophila)	0.023301	0.0281498	207.19	299.6	248.28	NM_016769	NM_016769
10547657	C3ar1	complement component 3a receptor 1	0.0233258	0.0281637	78.56	169.07	67.9	NM_009779	NM_009779
10372716	Rap1b	RAS related protein 1b	0.0233674	0.0281716	468.01	636.92	567.09	NM_024457	NM_024457
10417258	Gm3002	alpha-takusan pseudogene	0.0233703	0.0281716	82.38	86.14	131.18	NR_033388	NR_033388
10502565	Clca2	chloride channel calcium activated 2	0.0233824	0.0281716	127.54	642.94	362.54	NM_030601	NM_030601
10440647	Cldn8	claudin 8	0.0233883	0.0281716	220.16	158.3	266.18	NM_018778	NM_018778
10426611	Cacnb3	"calcium channel, voltage-dependent, beta 3 subunit "	0.0234098	0.0281716	789.94	761.02	547.8	NM_007581	NM_007581
10574899	Nutf2	nuclear transport factor 2	0.0234121	0.0281716	133.81	146.83	205.92	NM_026532	NM_026532
10450912	Olfr132	olfactory receptor 132	0.0235568	0.0283231	58.47	34.34	38.22	NM_001005481	NM_001005481
10373630	Olfr801	olfactory receptor 801	0.0235647	0.0283231	169.28	81.03	81.03	NM_146285	NM_146285
10541426	Mug2	murinoglobulin 2	0.0236128	0.0283648	38.36	32.92	27.5	NM_008646	NM_008646
10489463	Slpi	secretory leukocyte peptidase inhibitor	0.0236332	0.0283732	79.96	126.81	78.78	NM_011414	NM_011414
10484687	Olfr1136	olfactory receptor 1136	0.0236811	0.0284146	73.67	101.08	77.68	NM_146659	NM_146659
10351525	Mpz	myelin protein zero	0.0237363	0.0284648	132.81	144.9	90.83	NM_008623	NM_008623
10453797	Greb1l	growth regulation by estrogen in breast cancer-like	0.0237526	0.0284682	75.83	69.03	99.74	NM_001083628	NM_001083628
10385768	Olfr1373	olfactory receptor 1373	0.023801	0.0285036	86.65	43.95	41.95	NM_207227	NM_207227
10574288	Ccdc135	coiled-coil domain containing 135	0.0238145	0.0285036	204.44	156.42	154.18	NM_001042715	NM_001042715
10471751	Olfr346	olfactory receptor 346	0.0238225	0.0285036	36.28	24.25	22.5	NM_146938	NM_146938
10544525	Pdia4	protein disulfide isomerase associated 4	0.0238769	0.0285518	431.54	627.1	637.6	NM_009787	NM_009787
10395869	4921506M07Rik	RIKEN cDNA 4921506M07 gene	0.0238897	0.0285518	38.47	40.74	61.04	BC100489	BC100489
10471833	Lhx2	LIM homeobox protein 2	0.023957	0.0286161	928.84	933.22	669.89	NM_010710	NM_010710
10349295	Tcfcp2l1	transcription factor CP2-like 1	0.0240416	0.0287009	316.16	350.8	547.04	NM_023755	NM_023755
10516906	Snora73b	"small nucleolar RNA, H/ACA box 73b "	0.0241024	0.0287573	355.73	615.43	337.24	NR_028513	NR_028513
10466351	Olfr1459	olfactory receptor 1459	0.0241462	0.0287934	62.4	33.69	33.01	NM_146689	NM_146689
10419444	Olfr730	olfactory receptor 730	0.0242122	0.0288558	81.91	42.47	36.48	NM_146493	NM_146493
10444291	H2-Ab1	"histocompatibility 2, class II antigen A, beta 1 "	0.0243162	0.0289539	131.58	182.84	182.13	NM_207105	NM_207105
10398052	Serpina3h	"serine (or cysteine) peptidase inhibitor, clade A, member 3H "	0.0243338	0.0289539	57.33	91.3	59.03	NR_033450	NR_033450
10399465	Fam84a	"family with sequence similarity 84, member A "	0.0243355	0.0289539	66.04	96.6	121.96	NM_029007	NM_029007
10603266	Nudt10	nudix (nucleoside diphosphate linked moiety X)-type motif 10	0.0243757	0.0289855	26.13	35.95	44.57	NM_001031664	NM_001031664
10513912	Aldoart1	aldolase 1 A retrogene 1	0.0244455	0.0290522	57.37	63.22	47.21	EF662061	EF662061
10454873	4930471G03Rik	RIKEN cDNA 4930471G03 gene	0.0245561	0.0291673	64.18	56.32	45.03	NR_015571	NR_015571
10562657	Gm5595	predicted gene 5595	0.0246233	0.0292307	14.48	15.87	22.11	NM_001008427	NM_001008427
10595404	Fam46a	"family with sequence similarity 46, member A "	0.0247938	0.0294166	120.68	141.63	178.64	NM_001160378	NM_001160378
10362294	Arhgap18	Rho GTPase activating protein 18	0.0248731	0.0294942	140.94	155.54	218.07	NM_176837	NM_176837
10367509	Olfr794	olfactory receptor 794	0.0249756	0.0295952	67.08	47.42	45.68	NM_146378	NM_146378
10364381	Olfr1358	olfactory receptor 1358	0.0249862	0.0295952	142.3	158.94	91	ENSMUST00000095474	ENSMUST00000095474
10405927	Zfp455	zinc finger protein 455	0.0250442	0.0296413	19.24	16.91	23.8	NM_001048204	NM_001048204
10445338	Enpp5	ectonucleotide pyrophosphatase/phosphodiesterase 5	0.0250531	0.0296413	393.91	489.16	556.05	NM_032003	NM_032003
10566427	Olfr684	olfactory receptor 684	0.0251246	0.0297093	58.21	73.86	47.39	NM_207249	NM_207249
10549382	Gm5887	predicted gene 5887	0.0251681	0.0297441	149.37	197.26	131.66	NM_001034903	NM_001034903
10345791	Il1rl1	interleukin 1 receptor-like 1	0.0251945	0.0297587	27.16	49.79	40.3	NM_001025602	NM_001025602
10484227	Sestd1	SEC14 and spectrin domains 1	0.0252609	0.0298196	100.06	145.21	105.2	NM_175465	NM_175465
10367495	Olfr786	olfactory receptor 786	0.0252742	0.0298196	96.81	53.86	61.07	NM_146549	NM_146549
10545869	Cml3	camello-like 3	0.0253362	0.0298761	120.84	125.7	88.01	NM_053097	NM_053097
10561047	Cxcl17	chemokine (C-X-C motif) ligand 17	0.0253677	0.0298966	290.05	477.87	369.48	NM_153576	NM_153576
10416800	Lmo7	LIM domain only 7	0.0254028	0.0299214	177.82	169.86	222.83	NM_201529	NM_201529
10360028	Fcgr2b	"Fc receptor, IgG, low affinity IIb "	0.0254928	0.0299958	85.63	206.78	124.41	NM_001077189	NM_001077189
10492021	Postn	"periostin, osteoblast specific factor "	0.0254943	0.0299958	505.42	468.96	821.04	NM_015784	NM_015784
10505888	Ifna5	interferon alpha 5	0.0255299	0.0300153	200.46	176.63	144.4	NM_010505	NM_010505
10603066	Ace2	angiotensin I converting enzyme (peptidyl-dipeptidase A) 2	0.0255392	0.0300153	40.29	51.11	50.91	NM_027286	NM_027286
10555695	Rrm1	ribonucleotide reductase M1	0.0256852	0.0301701	128.2	133.9	176.99	NM_009103	NM_009103
10416837	Irg1	immunoresponsive gene 1	0.0257126	0.0301856	34	74.46	39.32	NM_008392	NM_008392
10573583	Man2b1	"mannosidase 2, alpha B1 "	0.0257705	0.0302368	249.44	329.04	259.6	NM_010764	NM_010764
10390498	1700001P01Rik	RIKEN cDNA 1700001P01 gene	0.0257967	0.0302508	22.06	24.39	15.85	NM_028156	NM_028156
10362794	Ppil6	peptidylprolyl isomerase (cyclophilin)-like 6	0.0258489	0.0302949	392.35	278.92	444.07	NM_028430	NM_028430
10369806	1700040L02Rik	RIKEN cDNA 1700040L02 gene	0.0258629	0.0302949	222.21	149.53	206.86	BC087900	BC087900
10603936	Gm5168	predicted gene 5168	0.0258988	0.0303202	51.95	30.28	22.32	NM_001025607	NM_001025607
10347503	Cdk5r2	"cyclin-dependent kinase 5, regulatory subunit 2 (p39) "	0.0259235	0.0303279	188.72	187.51	130.89	NM_009872	NM_009872
10526217	Rfc2	replication factor C (activator 1) 2	0.025934	0.0303279	84.1	80.51	110.17	NM_020022	NM_020022
10567380	Umod	uromodulin	0.0259635	0.0303456	66.15	42.28	58.29	NM_009470	NM_009470
10461979	Aldh1a1	"aldehyde dehydrogenase family 1, subfamily A1 "	0.0260556	0.0304001	886.97	794.32	1557.74	NM_013467	NM_013467
10388286	Olfr391-ps	"olfactory receptor 391, pseudogene "	0.0260609	0.0304001	222.53	166.96	157.76	NM_001159775	NM_001159775
10375567	Olfr1384	olfactory receptor 1384	0.0260626	0.0304001	64.35	43.46	40.96	NM_146472	NM_146472
10558661	Olfr61	olfactory receptor 61	0.0260675	0.0304001	60.16	46.92	44.22	NM_146964	NM_146964
10473570	Olfr1148	olfactory receptor 1148	0.0261892	0.0305253	106.87	71.13	71.68	NM_001011519	NM_001011519
10481678	6330409D20Rik	RIKEN cDNA 6330409D20 gene	0.0262078	0.0305301	39.4	38.8	28.73	ENSMUST00000009695	ENSMUST00000009695
10492355	Mme	membrane metallo endopeptidase	0.0262511	0.0305638	165.53	187.33	236.91	NM_008604	NM_008604
10571362	AI429214	expressed sequence AI429214	0.0263123	0.0306182	56.28	51.01	69.74	NM_001039220	NM_001039220
10499839	Snapin	SNAP-associated protein	0.0264328	0.0307415	377.3	302.55	395.49	NM_133854	NM_133854
10432154	Olfr283	olfactory receptor 283	0.0265672	0.0308809	52.28	37.52	36.85	NM_147036	NM_147036
10346374	Aox1	aldehyde oxidase 1	0.0266083	0.0309117	103.33	77.97	120.35	NM_009676	NM_009676
10502224	Sgms2	sphingomyelin synthase 2	0.0266975	0.0309984	132.57	175.22	125.49	NM_028943	NM_028943
10383409	Gcgr	glucagon receptor	0.0267261	0.0310146	49.39	38.91	35.96	NM_008101	NM_008101
10388288	Olfr392	olfactory receptor 392	0.0268976	0.0311965	84.99	38.74	55.93	NM_147006	NM_147006
10375545	Olfr1392	olfactory receptor 1392	0.0270116	0.0313116	90.95	54.84	44.57	NM_146470	NM_146470
10429452	Sf3b4	"splicing factor 3b, subunit 4 "	0.0272256	0.0315424	92	84.97	70.52	NM_153053	NM_153053
10440534	Adamts5	"a disintegrin-like and metallopeptidase (reprolysin type) with thrombospondin type 1 motif, 5 (aggrecanase-2) "	0.0274325	0.0317647	78.91	92.41	119.95	NM_011782	NM_011782
10375576	Olfr1380	olfactory receptor 1380	0.027616	0.0319598	96.07	58.63	57.53	NM_207573	NM_207573
10545130	Gadd45a	growth arrest and DNA-damage-inducible 45 alpha	0.0277667	0.0321166	78.53	100.63	75.72	NM_007836	NM_007836
10362499	Frk	fyn-related kinase	0.0278719	0.0322207	101.66	146.53	142.03	NM_001159544	NM_001159544
10461587	Ms4a4a	"membrane-spanning 4-domains, subfamily A, member 4A "	0.0279899	0.0323395	66.33	140.13	79.93	XM_986941	XM_986941
10534152	Wbscr17	Williams-Beuren syndrome chromosome region 17 homolog (human)	0.0280713	0.0324158	185.14	179.1	125.55	NM_145218	NM_145218
10465965	4930579J09Rik	RIKEN cDNA 4930579J09 gene	0.0280947	0.0324252	148.85	128.5	216.95	NM_133689	NM_133689
10445293	Pla2g7	"phospholipase A2, group VII (platelet-activating factor acetylhydrolase, plasma) "	0.0281947	0.0325229	156.95	285.2	199.1	NM_013737	NM_013737
10603953	Gm5169	predicted gene 5169	0.0284203	0.0327653	57.41	31.31	21.49	NM_001040669	NM_001040669
10423388	Dnahc5	"dynein, axonemal, heavy chain 5 "	0.0284849	0.0328219	361.96	314.24	695.48	NM_133365	NM_133365
10519988	Fam185a	"family with sequence similarity 185, member A "	0.0285062	0.0328286	167.94	147.13	118.19	NM_177869	NM_177869
10355916	Pax3	paired box gene 3	0.0286496	0.0329758	204.69	153.61	249.3	NM_008781	NM_008781
10566609	Olfr706	olfactory receptor 706	0.0286985	0.0330142	130.48	63.66	61.87	NM_146353	NM_146353
10495340	Taf13	"TAF13 RNA polymerase II, TATA box binding protein (TBP)-associated factor "	0.0287461	0.033051	79.52	78.75	58.94	NM_025444	NM_025444
10351551	Adamts4	"a disintegrin-like and metallopeptidase (reprolysin type) with thrombospondin type 1 motif, 4 "	0.0288034	0.0330747	51.42	63.87	39.72	NM_172845	NM_172845
10366376	Caps2	calcyphosphine 2	0.0288113	0.0330747	59.48	40.49	67.58	NM_178278	NM_178278
10597817	Cck	cholecystokinin	0.0288135	0.0330747	66.8	145.96	151.85	NM_031161	NM_031161
10475199	Snap23	synaptosomal-associated protein 23	0.0288372	0.0330839	286.21	387.21	376.56	NM_001177792	NM_001177792
10365682	Anks1b	ankyrin repeat and sterile alpha motif domain containing 1B	0.0289169	0.0331396	90.33	68	62.18	NM_001128086	NM_001128086
10360334	Olfr1408	olfactory receptor 1408	0.028917	0.0331396	305.03	351.98	229.81	NM_146764	NM_146764
10375145	Lcp2	lymphocyte cytosolic protein 2	0.0289477	0.0331569	99.34	134.81	92.51	NM_010696	NM_010696
10484775	Olfr1215	olfactory receptor 1215	0.0291291	0.0333466	25.14	19.85	19.54	NM_146459	NM_146459
10474129	Pamr1	peptidase domain containing associated with muscle regeneration 1	0.0291809	0.0333879	64.43	72.62	88.45	NM_173749	NM_173749
10461830	Olfr1495	olfactory receptor 1495	0.029216	0.03341	162.77	155.01	105.35	NM_146344	NM_146344
10583394	Olfr845	olfactory receptor 845	0.0292606	0.0334429	88.16	48.59	50.08	NM_207145	NM_207145
10542317	Cdkn1b	cyclin-dependent kinase inhibitor 1B	0.0292935	0.0334625	82.95	120.53	116.28	NM_009875	NM_009875
10386197	2210407C18Rik	RIKEN cDNA 2210407C18 gene	0.0294114	0.0335791	25.31	91.9	32.72	NM_144544	NM_144544
10353773	Gm15455	predicted gene 15455	0.0294375	0.0335908	524.43	490.02	368.73	NM_001161816	NM_001161816
10565705	Omp	olfactory marker protein	0.0295135	0.0336594	4897.66	3647.23	3578.13	NM_011010	NM_011010
10375565	Olfr1385	olfactory receptor 1385	0.0296501	0.033793	192.42	106.65	113.86	NM_001011805	NM_001011805
10501500	Amy2a5	amylase 2a5	0.0296626	0.033793	29.99	22.13	19.07	NM_001042711	NM_001042711
10494684	Spag17-ps	"sperm associated antigen 17, pseudogene "	0.0298086	0.0339411	52.91	42.37	83.85	NM_028892	NM_028892
10528310	Fbxl13	F-box and leucine-rich repeat protein 13	0.0299292	0.0340601	104.03	66.84	138.84	NM_177076	NM_177076
10378432	Olfr403	olfactory receptor 403	0.0299462	0.0340603	123.1	72.72	85.72	NM_207622	NM_207622
10397264	7420416P09Rik	RIKEN cDNA 7420416P09 gene	0.0299751	0.0340603	30.77	29.93	23.39	NM_001168588	NM_001168588
10507576	Olfr1331	olfactory receptor 1331	0.0299776	0.0340603	93.03	74.23	59.59	NM_001011856	NM_001011856
10378793	Tmigd1	transmembrane and immunoglobulin domain containing 1	0.0302777	0.0343829	110.07	80.51	87.91	NM_025655	NM_025655
10360794	Fbxo28	F-box protein 28	0.0304295	0.0345106	117.02	158.31	149.34	NM_175127	NM_175127
10554351	Wdr93	WD repeat domain 93	0.0304336	0.0345106	48.9	42.11	64.68	NM_001037927	NM_001037927
10495518	Olfm3	olfactomedin 3	0.030439	0.0345106	20.85	20.33	14.48	NM_153157	NM_153157
10358434	Pla2g4a	"phospholipase A2, group IVA (cytosolic, calcium-dependent) "	0.0304577	0.0345133	72.89	96.19	103.86	NM_008869	NM_008869
10369154	Man1a	"mannosidase 1, alpha "	0.0305273	0.0345737	96.95	157.01	129.1	NM_008548	NM_008548
10458828	Cdo1	"cysteine dioxygenase 1, cytosolic "	0.0305617	0.0345941	240.39	167.85	253.21	NM_033037	NM_033037
10502257	Gstcd	"glutathione S-transferase, C-terminal domain containing "	0.0306	0.034619	60.86	53.85	70.44	NM_026231	NM_026231
10516211	Ndufs5	NADH dehydrogenase (ubiquinone) Fe-S protein 5	0.0306522	0.0346509	94.14	86.4	70.67	NM_001030274	NM_001030274
10367526	Olfr820	olfactory receptor 820	0.0306609	0.0346509	189.63	69.99	78.13	NM_146675	NM_146675
10437191	B3galt5	"UDP-Gal:betaGlcNAc beta 1,3-galactosyltransferase, polypeptide 5 "	0.0307007	0.0346774	16.39	25.02	30.39	NM_033149	NM_033149
10555771	Olfr592	olfactory receptor 592	0.0308083	0.0347575	285.61	351.57	174.95	NM_207556	NM_207556
10574143	Nlrc5	"NLR family, CARD domain containing 5 "	0.0308114	0.0347575	31.08	30.83	22.15	NM_001033207	NM_001033207
10407420	Net1	neuroepithelial cell transforming gene 1	0.0308208	0.0347575	163.79	186.03	238.42	NM_019671	NM_019671
10592376	Olfr917	olfactory receptor 917	0.0308909	0.034818	28.69	29.55	18.58	NM_001011864	NM_001011864
10516259	Dnali1	"dynein, axonemal, light intermediate polypeptide 1 "	0.0309316	0.0348453	201.31	154.6	243.19	NM_175223	NM_175223
10417027	Cldn10	claudin 10	0.0310224	0.034929	381.75	458.13	569.42	NM_021386	NM_021386
10357288	Htr5b	5-hydroxytryptamine (serotonin) receptor 5B	0.0310669	0.0349606	44.48	29.69	40.62	NM_010483	NM_010483
10506360	Sgip1	SH3-domain GRB2-like (endophilin) interacting protein 1	0.0311293	0.0350122	127.26	120.93	95.18	NM_144906	NM_144906
10532744	Selplg	"selectin, platelet (p-selectin) ligand "	0.0311561	0.035013	76.81	106.84	79.64	NM_009151	NM_009151
10568436	Fgfr2	fibroblast growth factor receptor 2	0.0311631	0.035013	328.29	316.28	421.24	NM_010207	NM_010207
10515090	Cdkn2c	"cyclin-dependent kinase inhibitor 2C (p18, inhibits CDK4) "	0.031255	0.0350952	58.11	50.73	68.74	NM_007671	NM_007671
10495675	F3	coagulation factor III	0.0312693	0.0350952	525.27	554.95	1024.47	NM_010171	NM_010171
10568948	Sprn	shadow of prion protein	0.0313604	0.0351788	45.81	53.35	68.26	NM_183147	NM_183147
10368817	Ccdc162	coiled-coil domain containing 162	0.031426	0.0352337	79.86	70.11	105.59	NM_001177571	NM_001177571
10555749	Olfr570	olfactory receptor 570	0.0314713	0.0352643	133.56	191.86	189.54	NM_147110	NM_147110
10349453	Rab3gap1	RAB3 GTPase activating protein subunit 1	0.0314866	0.0352643	174.62	212.11	231.52	NM_178690	NM_178690
10515824	Olfr1338	olfactory receptor 1338	0.031506	0.0352674	59.47	55.88	39.37	NM_207152	NM_207152
10408638	1700026J04Rik	RIKEN cDNA 1700026J04 gene	0.0315229	0.0352677	678.12	583.45	484.25	NM_027967	NM_027967
10450910	Olfr131	olfactory receptor 131	0.0315521	0.0352817	57.94	39.04	44.63	NM_146867	NM_146867
10485624	Prrg4	proline rich Gla (G-carboxyglutamic acid) 4 (transmembrane)	0.0316344	0.0353551	62.66	95.1	100.02	NM_178695	NM_178695
10573115	Rnf150	ring finger protein 150	0.0316998	0.0354095	201.07	179.5	138.76	NM_177378	NM_177378
10371092	Atcay	"ataxia, cerebellar, Cayman type homolog (human) "	0.0317244	0.0354183	115.49	107.1	83.21	NM_178662	NM_178662
10485131	Gyltl1b	glycosyltransferase-like 1B	0.031781	0.0354602	131.32	118.53	96.4	NM_172670	NM_172670
10436169	Ift57	intraflagellar transport 57 homolog (Chlamydomonas)	0.0317954	0.0354602	127.78	149.14	174.1	NM_028680	NM_028680
10378436	Olfr59	olfactory receptor 59	0.0318509	0.0354863	64.41	28.79	33.71	NM_011002	NM_011002
10601561	Pabpc5	"poly(A) binding protein, cytoplasmic 5 "	0.0318523	0.0354863	38.7	32.21	29.33	NM_053114	NM_053114
10522368	Nipal1	NIPA-like domain containing 1	0.0319098	0.0355317	89.76	83.96	60.73	NM_001081205	NM_001081205
10588132	A4gnt	"alpha-1,4-N-acetylglucosaminyltransferase "	0.0319982	0.0356114	48.19	41.15	58.81	NM_001077424	NM_001077424
10472374	Scn3a	"sodium channel, voltage-gated, type III, alpha "	0.0320848	0.0356866	657.34	574.2	442.03	ENSMUST00000100069	ENSMUST00000100069
10555297	Kcne3	"potassium voltage-gated channel, Isk-related subfamily, gene 3 "	0.0320994	0.0356866	71.37	130.61	93.45	NM_001190871	NM_001190871
10360070	Fcer1g	"Fc receptor, IgE, high affinity I, gamma polypeptide "	0.032167	0.035743	138.61	182.9	101.15	NM_010185	NM_010185
10484809	Olfr1231	olfactory receptor 1231	0.0321877	0.0357472	77.9	55.99	45.16	NM_146454	NM_146454
10485777	Olfr1294	olfactory receptor 1294	0.0322106	0.0357539	64.09	29.57	39.9	NM_146885	NM_146885
10436636	Ncam2	neural cell adhesion molecule 2	0.0323112	0.0358468	269.26	159.49	173.71	NM_001113208	NM_001113208
10502552	Clca1	chloride channel calcium activated 1	0.0323666	0.0358895	53.78	134.85	91.36	NM_009899	NM_009899
10531987	Gbp4	guanylate binding protein 4	0.0324143	0.0359236	44.2	42.62	65.6	NM_008620	NM_008620
10412826	Gm10403	predicted gene 10403	0.0324541	0.0359489	56.16	41.07	34.47	ENSMUST00000100863	ENSMUST00000100863
10369615	Srgn	serglycin	0.0325301	0.0360143	719.29	1340.13	1214.09	NM_011157	NM_011157
10400866	Trim9	tripartite motif-containing 9	0.0326102	0.0360841	78.4	69.73	55.27	NM_053167	NM_053167
10526956	Uncx	UNC homeobox	0.032707	0.0361723	242.18	228.91	182.97	NM_013702	NM_013702
10576049	Foxf1a	forkhead box F1a	0.0327969	0.0362528	73.27	82.05	104.51	ENSMUST00000098351	ENSMUST00000098351
10420247	Mcpt4	mast cell protease 4	0.032893	0.0363401	31.77	57.72	36.63	NM_010779	NM_010779
10373608	Olfr766	olfactory receptor 766	0.0329345	0.0363567	39.23	30.3	19.5	ENSMUST00000091994	ENSMUST00000091994
10556131	Olfr483	olfactory receptor 483	0.0329424	0.0363567	210.79	164.42	119.39	NM_146735	NM_146735
10376060	Irf1	interferon regulatory factor 1	0.0330281	0.0364308	86.2	136.31	99.39	NM_008390	NM_008390
10351679	Cd84	CD84 antigen	0.0330578	0.0364308	26.22	36.91	29.96	NM_013489	NM_013489
10364650	Hmha1	histocompatibility (minor) HA-1	0.0330611	0.0364308	75.61	90.89	72.44	NM_001142701	NM_001142701
10513957	Ptprd	"protein tyrosine phosphatase, receptor type, D "	0.03309	0.0364437	470.92	399.96	593.17	NM_011211	NM_011211
10494016	Them5	thioesterase superfamily member 5	0.0331757	0.0365191	50.35	35.56	30.73	NM_025416	NM_025416
10593589	Gm9963	predicted gene 9963	0.0332324	0.0365625	46.05	39.5	53.37	ENSMUST00000068430	ENSMUST00000068430
10411223	S100z	"S100 calcium binding protein, zeta "	0.0333372	0.0366588	44.77	65.8	51.81	NM_001081159	NM_001081159
10388292	Olfr394	olfactory receptor 394	0.0334854	0.0368027	91.02	48.26	57.43	NM_147007	NM_147007
10484681	Olfr1133	olfactory receptor 1133	0.0336626	0.0369783	177.03	124.34	126.3	NM_146351	NM_146351
10530960	Tmprss11d	"transmembrane protease, serine 11d "	0.033782	0.0370902	14.92	17.75	11.75	NM_145561	NM_145561
10459335	Fam38b	"family with sequence similarity 38, member B "	0.0339103	0.0372118	65.2	64.82	89.34	NM_001039485	NM_001039485
10456021	Camk2a	calcium/calmodulin-dependent protein kinase II alpha	0.0339526	0.0372389	132.28	132.83	93.09	NM_177407	NM_177407
10419854	Slc7a8	"solute carrier family 7 (cationic amino acid transporter, y+ system), member 8 "	0.0340642	0.037342	392.75	469.3	288.31	NM_016972	NM_016972
10558192	5430419D17Rik	RIKEN cDNA 5430419D17 gene	0.0340906	0.0373516	2269.55	2961.62	2980.24	NM_175166	NM_175166
10450957	Cenpq	centromere protein Q	0.0341533	0.037401	22.94	29.5	31.12	NM_031863	NM_031863
10360920	Tgfb2	"transforming growth factor, beta 2 "	0.0341799	0.0374107	234.27	289.8	216.74	NM_009367	NM_009367
10534945	Cyp3a13	"cytochrome P450, family 3, subfamily a, polypeptide 13 "	0.0343843	0.037615	118.4	82.43	113.38	NM_007819	NM_007819
10434698	Fetub	fetuin beta	0.0344326	0.0376484	1883.71	2706.36	2427.5	NM_021564	NM_021564
10424119	Nov	nephroblastoma overexpressed gene	0.0345931	0.0378044	70.96	88.17	105.17	NM_010930	NM_010930
10466300	Olfr1437	olfactory receptor 1437	0.0349773	0.0382046	168.39	108.9	100.58	NM_001011839	NM_001011839
10511665	Necab1	N-terminal EF-hand calcium binding protein 1	0.035084	0.0383014	391.77	240.44	294.48	NM_178617	NM_178617
10436304	Abi3bp	"ABI gene family, member 3 (NESH) binding protein "	0.0351248	0.0383198	201.72	219.89	301.63	NM_001014423	NM_001014423
10438425	Olfr167	olfactory receptor 167	0.035137	0.0383198	36.66	27.25	22.86	NM_146935	NM_146935
10457640	S100a11	S100 calcium binding protein A11 (calgizzarin)	0.0351648	0.0383261	1092.91	1627.91	1532.99	NM_016740	NM_016740
10503098	Lyn	Yamaguchi sarcoma viral (v-yes-1) oncogene homolog	0.035179	0.0383261	257.2	364.29	318.29	NM_001111096	NM_001111096
10366597	Grip1	glutamate receptor interacting protein 1	0.0354442	0.0385952	131.87	116.05	99.03	NM_028736	NM_028736
10413338	Dnahc12	"dynein, axonemal, heavy chain 12 "	0.0354765	0.0385981	223.42	240.68	388.57	ENSMUST00000100792	ENSMUST00000100792
10556734	Acsm1	acyl-CoA synthetase medium-chain family member 1	0.0354833	0.0385981	82.72	56.09	102.9	NM_054094	NM_054094
10599673	Slxl1	Slx-like 1	0.0355629	0.0386648	29.73	21.62	14.38	NM_029181	NM_029181
10566672	Olfr480	olfactory receptor 480	0.035597	0.0386821	20.4	28.69	20.73	NM_020291	NM_020291
10512895	Baat	bile acid-Coenzyme A: amino acid N-acyltransferase	0.0356988	0.0387728	39.75	30.42	30.19	NM_007519	NM_007519
10574676	Nol3	nucleolar protein 3 (apoptosis repressor with CARD domain)	0.0357726	0.0388331	45.43	39.16	56.84	NM_030152	NM_030152
10408359	Nrsn1	neurensin 1	0.0357984	0.0388412	46.11	50.48	35.96	NM_009513	NM_009513
10608330	Sly	Sycp3 like Y-linked	0.0359995	0.0390394	8.99	23.24	16.83	NM_201530	NM_201530
10572525	Gm10654	predicted gene 10654	0.0360543	0.0390788	42.98	38.42	32.58	ENSMUST00000098653	ENSMUST00000098653
10551966	Hspb6	"heat shock protein, alpha-crystallin-related, B6 "	0.0361348	0.0391302	143.26	162.63	119.1	NM_001012401	NM_001012401
10566136	Olfr543	olfactory receptor 543	0.036153	0.0391302	437.89	589.66	347.06	NM_001011782	NM_001011782
10450906	Olfr761	olfactory receptor 761	0.0361571	0.0391302	139.58	80.91	104.58	NM_001011829	NM_001011829
10585410	Sh2d7	SH2 domain containing 7	0.0362988	0.0392635	23.36	24.91	33.53	NM_173778	NM_173778
10405047	Aspn	asporin	0.0363455	0.0392939	100.44	107.31	191.92	NM_025711	NM_025711
10566258	Hbb-b2	"hemoglobin, beta adult minor chain "	0.0365775	0.0395129	3681.6	4403.61	5302.06	AB364478	AB364478
10375909	Cdkl3	cyclin-dependent kinase-like 3	0.0365853	0.0395129	93.34	94.02	122.99	NM_153785	NM_153785
10497372	Gm5150	predicted gene 5150	0.0367254	0.039644	41.64	54.94	36.59	DQ055451	DQ055451
10375975	Zcchc10	"zinc finger, CCHC domain containing 10 "	0.0367691	0.0396569	27.27	26.54	36.15	NM_026479	NM_026479
10549041	Slco1a5	"solute carrier organic anion transporter family, member 1a5 "	0.0367748	0.0396569	331.13	325.21	555.92	NM_130861	NM_130861
10393373	St6galnac1	"ST6 (alpha-N-acetyl-neuraminyl-2,3-beta-galactosyl-1,3)-N-acetylgalactosaminide alpha-2,6-sialyltransferase 1 "	0.0368999	0.0397413	35.41	39.87	25.73	NM_011371	NM_011371
10410224	Vmn2r-ps104	"vomeronasal 2, receptor, pseudogene 104 "	0.0369057	0.0397413	51.17	35.68	27.97	ENSMUST00000099416	ENSMUST00000099416
10526274	Dnajc30	"DnaJ (Hsp40) homolog, subfamily C, member 30 "	0.0369093	0.0397413	127.31	119.19	160.02	NM_025362	NM_025362
10352125	Gm9982	predicted gene 9982	0.0369416	0.0397558	83.34	85.22	63.96	ENSMUST00000069568	ENSMUST00000069568
10521725	Med28	"mediator of RNA polymerase II transcription, subunit 28 homolog (yeast) "	0.0369817	0.0397788	198.53	149.28	210.11	NM_025895	NM_025895
10484622	Olfr1085	olfactory receptor 1085	0.0372061	0.0399865	47.11	29.8	36.54	NM_146590	NM_146590
10501235	Gstm4	"glutathione S-transferase, mu 4 "	0.0372125	0.0399865	263.6	201.32	247.14	NM_026764	NM_026764
10473523	Olfr1118-ps	"olfactory receptor 1118, pseudogene "	0.0372576	0.0400111	27.66	18.26	17	NM_207632	NM_207632
10368199	Myb	myeloblastosis oncogene	0.0372732	0.0400111	143.14	108.73	150.57	NM_010848	NM_010848
10450325	Cfb	complement factor B	0.0373705	0.0400952	80.81	150.53	95.58	NM_008198	NM_008198
10473464	Olfr1015	olfactory receptor 1015	0.0373996	0.0401062	85.56	52.09	48.38	NM_146571	NM_146571
10555903	Olfr676	olfactory receptor 676	0.0374423	0.0401316	112.53	123.44	84.45	NM_147095	NM_147095
10366153	Rassf9	Ras association (RalGDS/AF-6) domain family (N-terminal) member 9	0.0374754	0.0401468	47.74	45.76	69.05	NM_146240	NM_146240
10344966	Ly96	lymphocyte antigen 96	0.0376569	0.0403209	38.6	63.22	49.84	NM_016923	NM_016923
10552303	Gm5592	predicted gene 5592	0.0379837	0.0406502	63.98	45.38	44.06	NM_001033782	NM_001033782
10562192	Fxyd5	FXYD domain-containing ion transport regulator 5	0.0381408	0.0407978	463.1	730.59	549.14	NM_008761	NM_008761
10598251	Dgkk	diacylglycerol kinase kappa	0.0381774	0.0408163	32.89	33.11	48.22	NM_177914	NM_177914
10461808	Olfr1474	olfactory receptor 1474	0.0383073	0.0409345	43.2	34.69	26.92	NM_001011842	NM_001011842
10555801	Olfr617	olfactory receptor 617	0.0383424	0.0409514	72.45	99.53	81.92	NM_146841	NM_146841
10424667	4930572J05Rik	RIKEN cDNA 4930572J05 gene	0.0384864	0.0410845	588.03	519.72	428.71	NM_198607	NM_198607
10349108	Serpinb5	"serine (or cysteine) peptidase inhibitor, clade B, member 5 "	0.0385251	0.0411051	24.18	31.56	23.06	NM_009257	NM_009257
10360336	Olfr1406 // Olfr1406	olfactory receptor 1406 // olfactory receptor 1406	0.0386018	0.0411662	300.98	361.92	219.19	NM_146763 // NM_146763	NM_146763
10558769	Ifitm1	interferon induced transmembrane protein 1	0.0386944	0.0412442	806.63	1366.98	898.43	NM_026820	NM_026820
10512136	Bag1	BCL2-associated athanogene 1	0.0388819	0.0414232	126.31	165.41	189.79	NM_009736	NM_009736
10541065	Olfr213	olfactory receptor 213	0.0390999	0.0416345	62.28	39.96	37.26	NM_001011801	NM_001011801
10556583	Nucb2	nucleobindin 2	0.039138	0.0416542	429.46	530.07	596.45	NM_001130479	NM_001130479
10550169	Phf20	PHD finger protein 20	0.0391614	0.0416581	20.12	23.74	30.72	NM_172674	NM_172674
10484642	Olfr1100	olfactory receptor 1100	0.0391835	0.0416607	12.75	7.86	8.04	NM_146594	NM_146594
10375574	Olfr1381	olfactory receptor 1381	0.0392274	0.0416865	63.44	33.63	31.53	NM_146469	NM_146469
10446613	Gm16519	"predicted gene, 16519 "	0.0392703	0.0417112	195.9	138.14	208.38	ENSMUST00000092011	ENSMUST00000092011
10349661	5430435G22Rik	RIKEN cDNA 5430435G22 gene	0.0395344	0.0419706	33.96	34.54	44.7	NM_145509	NM_145509
10601385	Tlr13	toll-like receptor 13	0.0395556	0.0419721	49.95	64.23	47.02	NM_205820	NM_205820
10493626	1700094D03Rik	RIKEN cDNA 1700094D03 gene	0.0396667	0.0420689	196.59	211.24	417.76	NM_028567	NM_028567
[truncated: 121 more rows]
