# Supplementary material for: Genes related to allergen exposure in allergic rhinitis: a gene-chip-based study in a mouse model
Source: BMC Med Genomics. 2022 Nov 25;15:243. doi: 10.1186/s12920-022-01389-4 (PMC9701046; doi:10.1186/s12920-022-01389-4)
Supplement: Supplementary file 3 — Additional file 3: Table S3. The genes corresponding to the 21 significant pathways. [file 12920_2022_1389_MOESM3_ESM.xlsx]

## Sheet: Sheet1
			Table S3.The genes corresponding to the 21 significant pathways.
			pathways name (number of DEG)	genes
			Olfactory transduction (350)	,Olfr1272,Olfr1270,Olfr1494,Olfr206,Olfr201,Olfr202,Olfr177,Olfr139,Olfr392,Olfr394,Olfr389,Olfr1048,Olfr1055,Olfr378,Olfr1120,Olfr705,Olfr714,Olfr283,Olfr1353,Olfr669,Olfr618,Olfr658,Olfr362,Olfr589,Olfr91,Olfr197,Olfr203,Olfr130,Olfr724,Olfr730,Olfr490,Olfr319,Olfr318,Olfr945,Olfr98,Olfr107,Olfr97,Olfr95,Olfr523,Olfr530,Olfr854,Olfr855,Olfr847,Olfr1168,Olfr1368,Olfr1370,Olfr1360,Olfr775,Olfr786…
			Complement and coagulation cascades (23)	F3,F2,F12,F9,Cpb2,Fga,Fgb,Fgg,Plg,Serpinc1,Plat,Serpina1b,Cfb,Hc,C8a,C1qc,Masp2,C3ar1,Itgam,C5ar1,Cfh,Cd55,Vtn
			Ribosome (37)	Mrps10,Mrps21,Rps4x,Rps5,Rps7,Rps11,Rps12,Rps15a,Rps17,Rps19,Rps24,Rps25,Rpsa,Mrpl16,Rpl3,Rpl4,Rpl5,Rpl7,Rpl7a,Rpl10a,Rpl11,Rpl12,Rpl13a,Rpl17,Rpl18,Rpl23,Rpl23a,Rpl24,Rpl26,Rpl27a,Rpl29,Rpl35a,Rpl37,Rpl38,Uba52,Rpl36al,Rplp0
			Salmonella infection (20)	Cd14,Tlr4,Myd88,Cdc42,Mapk8,Mapk10,Fos,Jun,Il1b,Il1a,Il6,Ccl3,Cxcl1,Cxcl2,Arpc3,Arpc1b,Rock2,Flna,Ifngr1,Ifngr2
			Staphylococcus aureus infection (15)	Fgg,Cfb,Cfh,Masp2,C1qc,Hc,C3ar1,C5ar1,Fcgr2b,Plg,Selplg,Selp,Itgam,H2-Ab1,Ptafr
			IL-17 signaling pathway (21)	Fos,Jun,Jund,Ccl11,Anapc5,Tnfaip3,Hsp90b1,Chuk,Nfkbia,Mapk8,Mapk10,Mapk15,Cxcl1,Cxcl2,Cxcl5,Ccl7,Ccl20,Il6,Ptgs2,Il17c,Il1b
			Chagas disease (American trypanosomiasis) (23)	Tlr4,Myd88,Mapk8,Mapk10,Fos,Jun,Chuk,Nfkbia,Il6,Ccl3,Il1b,Ppp2r2a,Ifngr1,Ifngr2,C1qc,Tgfb2,Ace,Plcb4,Gnai1,Gnas,Gnal,Pik3r1,Smad3
			Inflammatiory bowel disease (IBD) (15)	Tlr4,Nod2,H2-Ab1,Ifngr1,Ifngr2,Il18rap,Jun,Il6,Il1a,Il1b,Tgfb2,Smad3,Rorc,Il4ra,Nfatc1
			Leishmaniasis （16）	Tlr4,Myd88,Nfkbib,Nfkbia,Il1a,Il1b,Tgfb2,Itgam,Ptgs2,Cyba,Fos,Jun,Ifngr1,Ifngr2,Jak2,H2-Ab1
			Osteoclast differentiation （27）	Grb2,Pik3r1,Ifngr1,Ifngr2,Il1a,Il1b,Il1r1,Tgfb2,Tnfrsf11b,Chuk,Nfkb2,Nfkbia,Nfatc1,Mapk8,Mapk10,Fos,Fosl2,Jun,Jund,Junb,Cyba,Fcgr2b,Lcp2,Pparg,Irf9,Socs3,Sqstm1
			TNF signaling pathway （23）	Birc3,Mapk8,Mapk10,Jun,Chuk,Nfkbia,Map3k8,Ccl20,Cxcl1,Cxcl2,Il1b,Il6,Bcl3,Socs3,Tnfaip3,Fos,Junb,Edn1,Nod2,Sele,Vcam1,Ptgs2,Pik3r1
			Pertussis （17）	Itgam,Il1b,C1qc,Hc,Ly96,Tlr4,Cd14,Myd88,Mapk8,Mapk10,Fos,Jun,Il6,Irf1,Gnai1,Cxcl5,Il1a
			Hematopoietic cell lineage （20）	Kitl,Il6,Il1a,Il1b,H2-Ab1,Kit,Tfrc,Mme,Cd19,Cd24a,Csf2ra,Cd33,Il4ra,Itgam,Cd14,Il1r1,Il1r2,Csf3r,Cd55,Itga6
			Adipocytokine signaling pathway （16)	Mapk8,Mapk10,Chuk,Nfkbia,Nfkbib,Nfkbie,Socs3,Acsl1,Acsl6,Acsl3,Acsl5,Jak2,Ppargc1a,G6pc3,Adipor2,Slc2a1
			AGE-RAGE signaling pathway in diabetic complications (21)	Tgfb2,Smad3,Cdkn1b,Plcb4,Jun,Vegfa,Sele,Vcam1,Il1a,Il1b,Il6,F3,Edn1,Mapk8,Mapk10,Cdc42,Pik3r1,Jak2,Pim1,Nfatc1,Egr1
			Phenylalanine metabolism (7)	Pah,Aldh3b2,Glyat,Keg1,Got2,Tat,Hpd
			Arginine and proline metabolism (12)	Ckb,Odc1,Sms,Amd1,Carns1,Sat1,Arg2,Oat,Pycr2,Lap3,P4ha1,Got2
			Prion diseases (9)	Ncam2,Stip1,Hc,C8a,C1qc,Egr1,Il1a,Il1b,Il6
			Glutathione metabolism (13)	Gclc,Gclm,Lap3,Gsta3,Gstm3,Gsta1,Gstm4,Gstk1,Txndc12,Gpx8,Odc1,Sms,Rrm1
			Th17 cell differentiation (20)	Il1b,Il1r1,Smad3,Il6,Jak2,Rorc,Hif1a,H2-Ab1,Nfatc1,Chuk,Nfkbia,Nfkbib,Nfkbie,Fos,Mapk8,Mapk10,Jun,Il4ra,Ifngr1,Ifngr2
			HIF-1 signaling pathway (21)	Il6,Tlr4,Ifngr1,Ifngr2,Insr,Pik3r1,Hif1a,Egln3,Camk2a,Timp1,1300017J02Rik,Tfrc,Vegfa,Edn1,Slc2a1,Hk2,Eno2,Pfkfb3,Cdkn1b,Ldha,Pgk1
