# Supplementary material for: Genes related to allergen exposure in allergic rhinitis: a gene-chip-based study in a mouse model
Source: BMC Med Genomics. 2022 Nov 25;15:243. doi: 10.1186/s12920-022-01389-4 (PMC9701046; doi:10.1186/s12920-022-01389-4)
Supplement: Supplementary file 4 — Additional file 4: Table S4. Genes corresponding to top 20 significant GO categories in 8 profiles. [file 12920_2022_1389_MOESM4_ESM.xlsx]

## Sheet: sheet1
		Table S4. Genes corresponding to top 20 significant GO categories in 8 profiles
		profile	Go term (TOP 20 significant)	Genes
		profile 0	sensory perception of smell	OLFR1347,OLFR107,OLFR1287,OLFR483,OLFR539,OLFR348,OLFR109,OLFR164,OLFR149,OLFR167,OLFR54,OLFR1010,OLFR535,OLFR365,OLFR140,OLFR1140,GNAL,OLFR1214,OLFR414,OLFR355,OLFR552,OLFR429,OLFR50,OLFR1368,OLFR350,OLFR843,OLFR1222,OLFR1283,OLFR1247,OLFR1259,OLFR1426,OLFR1424,OLFR1337,OLFR1298,OLFR119,OLFR523,OLFR211,OLFR1231,OLFR1181,OLFR341,OLFR1396,OLFR1415,OLFR738,OLFR1331,OLFR222,OLFR1474,OLFR766,OLFR828,…
			G-protein coupled receptor signaling pathway	OLFR350,OLFR843,OLFR1222,OLFR1283,OLFR1247,OLFR1259,OLFR1426,OLFR1337,OLFR1298,OLFR119,OLFR523,OLFR211,OLFR1231,OLFR1424,OLFR1181,OLFR341,OLFR1396,OLFR1415,OLFR738,OLFR1331,OLFR222,OLFR1474,OLFR766,OLFR828,OLFR1392,OLFR1480,OLFR974,OLFR10,OLFR1196,OLFR370,OLFR1347,OLFR107,OLFR1287,OLFR483,OLFR539,OLFR348,OLFR109,OLFR164,GPR161,OLFR149,OLFR167,OLFR54,OLFR1010,OLFR535,OLFR365,OLFR140,OLFR1140,GNAL,…
			signal transduction	OLFR1415,OLFR738,OLFR1474,OLFR828,OLFR1392,OLFR10,OLFR1196,GPR161,OLFR1396,OLFR107,OLFR222,OLFR483,OLFR539,OLFR1480,OLFR348,OLFR164,OLFR149,WNT7A,OLFR54,OLFR1347,OLFR535,OLFR1140,OLFR1287,GNAL,OLFR1214,OLFR109,OLFR552,OLFR50,OLFR1368,OLFR167,OLFR1222,OLFR1247,OLFR140,UPK1A,OLFR1298,OLFR414,OLFR355,OLFR119,OLFR429,OLFR350,OLFR843,OLFR523,OLFR1283,OLFR211,OLFR1231,OLFR1259,OLFR1426,OLFR1424,OLFR118…
			transmembrane transport	SLC24A4,KCNAB2,SLC16A11,KCNC4,SLC45A1,SLC5A11,CACNA1A,HCN2,ABCB4,SCN8A,CACNA1H
			transport	CRABP1,SLC24A4,SCN3A,SCN8A,SLC16A11,HCN2,SLC6A4,SLC5A11,RAB36,KCNAB2,ABCB4,ATP6V0E2,SYP,CACNA1H,SLC38A3,NDUFS5,SLC1A2,CACNA1A,APOC2,KCNC4,SLC45A1
			regulation of ion transmembrane transport	CACNA1A,KCNC4,SCN8A,SCN3A,HCN2,KCNAB2,CACNA1H
			ion transport	SLC5A11,CACNA1H,CACNA1A,ATP6V0E2,SCN8A,SCN3A,KCNC4,SLC38A3,SLC24A4,KCNAB2,HCN2
			sodium ion transport	SLC38A3,HCN2,SLC5A11,SCN3A,SLC24A4,SCN8A
			cell growth	ATP6V0E2,NUBP1,CACNA1A,EMP3
			circadian rhythm	NR1D1,SLC6A4,DBP
			metabolic process	F2,XRCC6,ELANE,F9,F12,PRSS36,DUB2A,ABCB4,APH1B,KYNU,MACROD1,AMY2A5
			cellular chloride ion homeostasis	CACNA1A,CKB
			fibrinolysis	F12,F2
			positive regulation of blood coagulation	F12,F2
			cellular response to amino acid stimulus	MIR30E,MIR708,MIRLET7A-2,MIR200B
			proteolysis	DUB2A,ELANE,F9,F2,PRTN3,USP21,PRSS36,F12
			blood coagulation	F12,F2,F9
			potassium ion transport	KCNC4,SLC24A4,KCNAB2,HCN2
			binding of sperm to zona pellucida	ATP8B3,ZPBP
			L-amino acid transport	SLC38A3,SLC1A2
		profile 1	sensory perception of smell	OLFR818,OLFR132,OLFR125,OLFR466,OLFR97,OLFR123,OLFR103,OLFR1384,OLFR318,OLFR39,OLFR1501,OLFR1395,OLFR707,OLFR733,OLFR1112,OMP,OLFR835,OLFR46,OLFR1353,OLFR197,OLFR502,OLFR867,OLFR1269,OLFR283,OLFR339,OLFR1446,OLFR705,OLFR362,OLFR1270,OLFR58,OLFR868,OLFR693,OLFR701,OLFR527,OLFR17,OLFR1133,OLFR61,OLFR464,OLFR1100,OLFR307,OLFR1014,OLFR203,OLFR855,OLFR787,OLFR1320,OLFR1215,OLFR332,OLFR389,OLFR1341,OLF…
			G-protein coupled receptor signaling pathway	OLFR1197,OLFR761,OLFR198,OLFR204,OLFR1239,OLFR1385,OLFR1425,OLFR538,OLFR394,OLFR1388,OLFR463,OLFR1126,OLFR290,OLFR495,OLFR1258,OLFR901,OLFR1120,OLFR1349,OLFR126,OLFR1324,OLFR1491,OLFR1342,OLFR235,OLFR1355,OLFR1148,OLFR1240,OLFR110,OLFR1427,OLFR533,OLFR209,OLFR131,OLFR347,OLFR794,OLFR1006,OLFR943,OLFR297,OLFR378,OLFR723,OLFR730,OLFR239,OLFR130,OLFR1295,OLFR202,OLFR1233,OLFR8,OLFR116,OLFR724,OLFR14…
			signal transduction	OLFR378,OLFR469,OLFR1301,OLFR205,OLFR392,OLFR63,OLFR1295,OLFR1233,OLFR1380,OLFR316,OLFR116,OLFR801,OLFR1129,OLFR32,OLFR1303,OLFR1015,OLFR786,OLFR845,OLFR1423,OLFR914,OLFR491,OLFR714,OLFR1225,OLFR898,OLFR1350,OLFR1294,OLFR851,OLFR735,OLFR390,OLFR477,FGB,OLFR1253,OLFR15,OLFR53,OLFR1383,OLFR449,OLFR1016,OLFR132,OLFR985,OLFR98,OLFR125,OLFR466,OLFR103,OLFR1384,OLFR318,OLFR1494,OLFR835,GCGR,OLFR46,OLFR…
			response to stimulus	OLFR11,OLFR498,OLFR495,OLFR502,OLFR8,OLFR469,OLFR63,OLFR491,OLFR477,OLFR15,OMP,OLFR867
			blood coagulation	HRG,FGG,SERPINC1,CPB2,FGA,PLG,FGB
			L-phenylalanine catabolic process	TAT,PAH,HPD
			positive regulation of chemokine secretion	IL33,HC,CHIA
			biological_process	CCDC60,DCST1,TREM3,AOX3L1,NECAB1,ANKS1B,SSXB10,SCRN3,CYP3A41B,GM9776,TMIGD1,ADAD2,TUSC5,TM4SF4,GM16498,GLYAT,4930524N10RIK,CCDC135,AU021092,2310003L06RIK,LAGE3,MS4A3,WDR38,GM5592,MUC19
			negative regulation of fibrinolysis	HRG,CPB2,PLG
			triglyceride catabolic process	CPS1,APOC3,APOB
			aromatic amino acid family metabolic process	PAH,TAT,HPD
			bile acid biosynthetic process	AKR1D1,CYP7A1,BAAT
			lipoprotein metabolic process	APOB,APOM,APOC3
			tyrosine catabolic process	TAT,HPD
			platelet activation	FGG,HRG,FGB
			protein polymerization	CRP,FGB,FGG
			triglyceride mobilization	APOC3,APOB
			cholesterol catabolic process	AKR1D1,CYP7A1
			low-density lipoprotein particle remodeling	MPO,APOB
			positive regulation of immunoglobulin secretion	IL33,RBP4
		profile 2	oxidation-reduction process	AKR1C14,AOX1,AKR1C18,RDH7,4833423E24RIK,CYP4F14,CYP3A13,CYP2E1,CYP2B13,FMO1,CYP2B19,CAT,HSD17B6,CDO1
			sensory perception of smell	OLFR1458,OLFR1477,OLFR910,OLFR113,OLFR824,OLFR193,OLFR1487,OLFR767,OLFR201,OLFR308,OLFR136,OLFR138,OLFR770,OLFR166,OLFR1297
			G-protein coupled receptor signaling pathway	OLFR1477,OLFR113,OLFR824,OLFR193,OLFR1487,OLFR767,OLFR201,OLFR308,OLFR136,OLFR138,OLFR770,OLFR1297,AKR1C18,OLFR1458,OLFR166,HTR5B,OLFR910
			signal transduction	OLFR201,OLFR1297,OLFR1458,OLFR136,OLFR138,OLFR770,OLFR166,HTR5B,OLFR910,OLFR1477,OLFR113,OLFR1487,OLFR767,OLFR824,OLFR193,OLFR308
			lipid metabolic process	4833423E24RIK,ECH1,ACOT2,ACSM1,HSD17B6
			metabolic process	HSD17B6,DNAHC10,ACSM1,RDH7,FAP,GSTM3,ECH1
			negative regulation of transcription from RNA polymerase II promoter	MYB,SP100,ISL1,PAX3,NR2E1
			neuron fate commitment	ISL1,PAX3
			neural crest cell migration	PAX3,ISL1
			triglyceride metabolic process	CAT,CYP2E1
			icosanoid metabolic process	CYP4F14
			progesterone catabolic process	AKR1C18
			nitrobenzene metabolic process	GSTM4
			amygdala development	NR2E1
			synaptic vesicle fusion to presynaptic membrane	SNAPIN
			positive regulation of T-helper cell differentiation	MYB
			L-cysteine metabolic process	CDO1
			regulation of retinoic acid receptor signaling pathway	AKR1C18
			cellular response to prostaglandin stimulus	AKR1C18
			cellular response to corticosteroid stimulus	AKR1C18
		profile 3	sensory perception of smell	OLFR441,OLFR522,OLFR506,OLFR1333,OLFR649,OLFR160,OLFR963,OLFR609,OLFR618,OLFR685,OLFR608,OLFR1500,OLFR368,OLFR1408,OLFR592,OLFR670,OLFR917,OLFR24,OLFR412,OLFR586,OLFR151,OLFR635,OLFR1164,OLFR763,OLFR1042,OLFR549,OLFR521,OLFR1338,OLFR638,OLFR430,OLFR1511,OLFR424,OLFR641,OLFR1451,OLFR1043,OLFR30,OLFR1406,OLFR1034,OLFR1358,OLFR988,OLFR444,OLFR3,OLFR1156,OLFR646,OLFR676,OLFR1495,OLFR545
			G-protein coupled receptor signaling pathway	OLFR24,OLFR412,OLFR586,OLFR151,S1PR2,OLFR635,OLFR1164,CELSR3,OLFR763,OLFR1042,OLFR549,OLFR521,OLFR1338,RGS11,OLFR638,OLFR430,AGTRAP,OLFR1511,OLFR424,OLFR641,VMN2R86,OLFR1451,OLFR1043,OLFR30,OLFR1406,OLFR1034,OLFR1358,OLFR988,OLFR444,OLFR3,OLFR1156,OLFR646,OLFR676,OLFR1495,OLFR545,OLFR441,OLFR522,OLFR506,OLFR1333,OLFR649,OLFR160,OLFR963,OLFR609,OLFR618,OLFR685,OLFR608,OLFR1500,OLFR368,OLFR1408,OLF…
			signal transduction	SPOCK2,OLFR521,OLFR30,OLFR1406,OLFR988,OLFR444,OLFR3,KCNH3,OLFR430,OLFR676,SHISA5,OLFR424,OLFR641,OLFR545,OLFR24,OLFR522,OLFR1043,OLFR649,OLFR618,OLFR1034,PDE4A,OLFR1156,OLFR685,OLFR646,OLFR1500,OLFR1495,VMN2R110,OLFR441,OLFR368,OLFR506,S1PR2,CELSR3,FCER1G,OLFR670,OLFR917,OLFR608,OLFR586,SYNGAP1,OLFR635,OLFR1408,OLFR592,OLFR763,OLFR549,VMN2R86,OLFR412,OLFR638,OLFR1164,PLXNA3,OLFR1042,NGFR,OLFR1451
			transport	RAB4B,MFSD10,SLC12A9,TTYH3,CACNA1B,SLC48A1,SLC6A9,SLC2A3,RHBDF2,SV2C,KCNQ4,GABRR2,RIMS1,KCNN2,KCNH4,RIMS2,ABCC10,SLC22A17,SLC6A17,PLLP,HCN4,SCAMP4,STXBP1,SLC7A8,NIPAL1,RIMS3,ABCG1,SCAMP5,KCNH3,SLC9A3,ATCAY,GABRE
			biological_process	KCNH4,ATXN2L,1110012J17RIK,NLRP9A,LMF2,OST4,SNORD49B,LY6G5B,LHFPL4,GM5567,DNAJB14,4930539E08RIK,SNORD49A,FAM116B,ZFP865,B4GALT3,AA467197,NRM,CLASRP,D430042O09RIK,ZFP523,TMEM63B,SPATC1,SCAMP4,SNORA69,DEFB18,PHYHIPL,FAM187B,SCARNA8,MBD6,GM10417,PPM1N,GM949,TMEM130,YPEL4,TNRC6C,WBSCR17,E030047D23RIK,NG23,SNORD35B,2310067B10RIK,GM10158,GM9982,1810031K17RIK,RTN1,SNORD85,TRP53INP2,1700001P01RIK, 633040…
			neurotransmitter secretion	SYN3,NRXN1,SNAP91,STXBP1,CACNA1B,SLC6A9,SLC6A17,RIMS2,RIMS3,SV2C,RIMS1,
			neurotransmitter transport	SLC22A17,KCNH3,ABCC10,SV2C,KCNQ4,SLC9A3,MFSD10,SLC43A2,CACNA1B,SLC12A9,SLC7A8,SLC2A3
			transmembrane transport	SRCIN1,RIMS1,RIMS2,RIMS3,SCAMP5,STXBP1
			exocytosis	CACNA1B,GABRR2,GABRE,KCNN2,KCNH4,NIPAL1,KCNH3,PLLP,HCN4,SLC9A3,TTYH3,KCNQ4,SLC22A17
			ion transport	STXBP1,CDK5R2,SCAMP5
			positive regulation of calcium ion-dependent exocytosis	CDK5R2,BCAN,PLXNA3,LRP8
			hippocampus development	RIMS3,RIMS2,VAMP2
			calcium ion-dependent exocytosis	NCDN,CAMK2A,CPEB1
			regulation of neuronal synaptic plasticity	NRXN1
			presynaptic membrane assembly	NLGN3
			regulation of N-methyl-D-aspartate selective glutamate receptor activity	MAPK8IP2,NRXN1
			social behavior	NRXN1,MAPK8IP2,NLGN3
			regulation of long-term neuronal synaptic plasticity	SYNGAP1,RIMS1,SYNGR1
			layer formation in cerebral cortex	LRP8,CDK5R2
			calcium ion transport	NFATC1,CACNB3,CAMK2A,CACNA1B,CDH23
		profile 4	translation	GUF1,EEF1B2,RPL11,IARS2,RPS4X,RPL24,EIF3E,MRPL16,KARS,RPL5,RPSA,RPS7,RPL26,RPS24,RPS17,RPS3A,RPL7,RPL23,EIF3K,EIF3B,RPS5,RPL4,RPS11,RPL27A,RPL29,RPL3
			ribosomal large subunit biogenesis	RPL26,RPL35A,RPL7,NPM1,RPL11,RPL5
			rRNA processing	RPS7,TFB2M,RPL26,RPS24,PA2G4,RPL7,RPL11,RPL35A,GSTCD,RPS17,RPL5
			biological_process	PARP12,HMCN1,C530005A16RIK,9130014G24RIK,OSGIN2,APOO,GM5595,CMC1,ASB14,ZFHX4,GSTCD,RFX7,TTC16,GM5805,DNAHC9,MRPL42,NAALADL2,ZFP518A,ITPRIPL2,2610044O15RIK,RMND5A,SH2D7,CDHR3,ANKFN1,DZIP1,DMRTA1,WDR93,GM4945,SLC10A5,ZSCAN29,SNX7,ZFP882,AKD1,FAM38B,HINT2,NSA2,ZFP759,GM1574,GM4802,BUD31,GREB1L,BRP44L,GM10526,VEPH1,CLYBL,ECT2L,GM12695,DNAHC12,GM973,1700012P22RIK,DNAHC3,GM281,CCDC153,GUF1,FAM136A, GPB…
			oxidation-reduction process	CYP4A12B,PAM,GSTK1,NDUFAF1,PRDX1,GPX8,BCKDHB,COX7A2L,RRM1,CYP1A1,FMO3,YWHAQ,4933434E20RIK,PARK7,ALDH1A1,FMO2,BMP2,CYP4A12A,CYP2B10,PRDX6,PIR,ALDH3B2,AOX3
			positive regulation of transcription from RNA polymerase II promoter	HMGB2,ARNTL,MOSPD1,FGF1,MET,NUFIP1,NCK2,TAF9,STRN3,PIK3R1,TCEA1,MED1,EPAS1,PPARGC1A,BMP2,FGFR2,CYR61,NFIB,CCPG1,INO80,BMP4,MECOM
			metabolic process	ACY1,ODC1,SULT1A1,NAT1,ACSL5,SMPD1,GSTA1,PTPRD,SMS,ALDH1A1,PDE5A,ARSK,ACSM3,ACAT2,PRDX6,CES1E,OXCT1,PAM,UGP2,GSTK1,ACSL1,RRM1,NTAN1,GSTA3,DNAHC5,BCKDHB,GDE1
			response to oxidative stress	NDUFA6,PRDX6,PARK7,TXNIP,DGKK,GPX8,ALDH1A1,PRDX1,EPAS1
			positive regulation of protein phosphorylation	CYR61,FGF1,PIK3R1,TAOK1,BMP2,BMP4,CD24A,INSR,CAB39
			drug metabolic process	FMO3,CYP1A1,SULT1A1,CYP2B10,FMO2
			cell cycle	GNAI1,NUDC,CETN2,TXNIP,KLHL9,NPAT,CCPG1,NUSAP1,CD2AP,NEDD9,CDKN2C,NEK2,HAUS2,INO80,CDC14A,RBL2
			ribosomal small subunit biogenesis	RPS24,NPM1,RPS17,RPS7
			protein phosphorylation	PHKB,NEK2,CDKL1,PIK3R1,INSR,BMPR1A,TAOK1,STK17B,TBCK,FGFR2,SGK1,CDKL3,PLK2,MYLK,NUAK1,IGSF10,STK24
			phosphorylation	PLK2,INSR,STK24,BMPR1A,TAOK1,CDKL3,STK17B,DGKK,NUAK1,TAF9,NEK2,CDKL1,PIK3R1,MYLK,MET,SGK1,CDKN2C,FGFR2
			positive regulation of apoptotic process	BMP2,BMP4,ALDH1A1,PTEN,PIK3R1,SMPD1,CYR61,RHOB,TXNIP,PDE5A
			cell adhesion	FAT3,NEDD9,CD99L2,FAT4,LPP,CYR61,CDH11,POSTN,NUAK1,CPXM2,CDHR3,RHOB,CDH26,KITL
			cell division	NUDC,CETN2,INO80,NUSAP1,CD2AP,HAUS2,CDC14A,GNAI1,NEK2,NEDD9,KLHL9
			translational elongation	RPS17,GM4832,EEF1B2,RPS24,RPLP0
			positive regulation of cell migration	CYR61,EDN1,MYLK,FGF1,INSR,PIK3R1,BMP2
			mitosis	HAUS2,CD2AP,NEK2,INO80,NEDD9,KLHL9,NUDC,CETN2,NUSAP1
		profile 5	inflammatory response	CCL24,PTGS2,CCL8,CLEC7A,CCL20,NFKBIZ,MYD88,CYBA,SELP,CXCL1,SELE,TLR13,CCL11,IL6,CCL7,NOD2,TAC1,CXCL2,CCL3,PTAFR,CCR1,PLA2G7
			immune response	CXCL1,SMAD3,CCR1,CCL3,CCL11,CCL7,IL6,CXCL2,CCL24,CCL20,MYD88,CCL8,VAV1,FCGR2B,CLEC4E,PRG4,PLSCR1
			signal transduction	OLFR1136,OLFR585,TLR13,OLFR1361,CCR1,OLFR490,NFKBIB,OLFR1389,GNG8,IL18RAP,OLFR669,MAP3K8,CXCR2,OLFR480,OLFR1055,NOD2,OLFR544,SOCS3,NFKB2,OLFR74,C3AR1,MRC1,PTAFR,P2RY6,OLFR904,C5AR1,OLFR658,OLFR610,LITAF,OLFR139,OLFR639,OLFR617,HMHA1,MYD88,OLFR543,FCGR2B,OLFR664,RRAS,P2RY2,OLFR411
			G-protein coupled receptor signaling pathway	OLFR658,OLFR904,OLFR610,P2RY2,OLFR139,OLFR639,OLFR617,OLFR684,CXCR2,RGS16,OLFR543,OLFR1513,OLFR664,CCR1,P2RY6,PTAFR,OLFR613,OLFR411,OLFR632,OLFR1136,OLFR1389,OLFR585,OLFR981,OLFR655,OLFR1055,OLFR1361,OLFR490,GNG8,C5AR1,OLFR669,OLFR480,OLFR544,OLFR74,OLFR976,C3AR1
			chemotaxis	C3AR1,PTAFR,CXCR2,CXCL17,CXCL2,CCL3,CCL11,CCL8,CCL20,CCL24,CCL7
			sensory perception of smell	OLFR490,OLFR669,OLFR544,OLFR658,OLFR74,OLFR976,OLFR639,OLFR904,OLFR610,OLFR139,OLFR617,OLFR480,OLFR684,OLFR543,OLFR1513,OLFR664,OLFR613,OLFR411,OLFR632,OLFR1136,OLFR1389,OLFR585,OLFR981,OLFR655,OLFR1055,OLFR1361
			elevation of cytosolic calcium ion concentration	C5AR1,CCL3,C3AR1,CCR1,ADM,CXCL2,CXCL1,P2RY2,TAC1,CXCR2
			neutrophil chemotaxis	CXCL2,CCL3,CXCL1,CSF3R,C5AR1,ITGAM,CXCR2
			innate immune response	TMEM173,FGR,CLEC5A,TLR13,IL18RAP,CYBA,MYD88,CLEC7A,CLEC4D,CFB
			positive regulation of cell migration	CCL11,HBEGF,TGFB2,FGR,SMAD3,C3AR1,CCL24,CCL3,CCL7
			eosinophil chemotaxis	CCL11,CCL7,CCL3,CCL24
			response to lipopolysaccharide	MYD88,PTGS2,IRG1,NOD2,CCR1,PTAFR,ADM
			regulation of cell shape	CCL3,CCL11,CCL7,CCL24,FGR,SPRR2A1,IL6
			positive regulation of transcription from RNA polymerase II promoter	MAFB,NFAT5,CYTL1,EGR1,SFPI1,CEBPD,PLSCR1,NR4A3,CCL3,MYD88,IRF1,IL6,TMEM173,BCL3,SMAD3
			cytokine-mediated signaling pathway	OSMR,MYD88,IL6,CXCR2,CSF2RB2,CSF2RB,CCR1
			intracellular signal transduction	PLEK,VAV1,HMHA1,RASGRP4,KSR2,SOCS3,WSB2,CISH,NOD2
			defense response to virus	PLSCR1,TMEM173,IL6,IFITM1,IFITM2
			response to peptidoglycan	C5AR1,MYD88,NOD2
			leukocyte tethering or rolling	SELPLG,SELP,SELE
			angiogenesis	CXCL17,PTGS2,EFNA1,HBEGF,KLF5,ZC3H12A,TNFAIP2
		profile 6	positive regulation of apoptotic process	TLR4,HIF1A,IER3,EPHA7,ACE,SFRP4,FRZB,IGFBP3,LDHA,JAK2,RIPK2,PLA2G4A,IL1B,NUPR1,ANXA1,B4GALT1,NEUROD1,CCK
			apoptotic process	BIRC3,RIPK2,NR4A1,PLEKHF1,CLCA2,EGLN3,EPHA7,SRGN,SLC5A8,TNFRSF11B,MCL1,JAK2,SQSTM1,CCK,RBM25,TNFAIP3,CASP4,NIACR1
			cell differentiation	STMN1,CTGF,NHLH1,SOX11,FRZB,NEUROD1,HIF1A,C1GALT1,SIK1,JAK2,MCL1,SFRP4,ELF3,KIT,MGP,IFRD1,ETV6,SQSTM1
			negative regulation of cell proliferation	IL1RL1,CAV2,B4GALT1,IL1A,SFRP4,LYN,CDKN1B,IL1B,PTGES,BTG1,IGFBP3,FRZB,JAK2
			positive regulation of cell migration	CXCL16,LYN,F2RL1,KIT,FURIN,JAK2,CTSH,MAPK8,PTP4A1
			lipopolysaccharide-mediated signaling pathway	LYN,IL1B,TLR4,RIPK2,NFKBIA,LY96
			response to lipopolysaccharide	CHUK,TLR4,IL1B,NFKBIA,JAK2,LY96,CXCL5,ACE
			phosphorylation	STK32A,JAK2,PGK1,PDK4,SIK1,ROCK2,RIPK2,MAPK8,CHUK,PLK3,EPHA7,KIT,PIP5K1B,FRK,PFKP,LYN,ITPKB
			inflammatory response	CD14,MAPK8,IL1B,IL1A,LY96,LYN,ELF3,TLR4,F2RL1,CXCL5
			positive regulation of ERK1 and ERK2 cascade	RIPK2,F2RL1,TLR4,CTGF,IL1B,CHI3L1,IL1A
			positive regulation of JNK cascade	IL1A,F2RL1,TLR4,IL1B,RIPK2,CTGF
			regulation of cell proliferation	PLA2G4A,KLF10,HIF1A,NFKBIA,B4GALT1,EGLN3,ANXA1,SAT1
			proteolysis	MCPT2,FURIN,TNFAIP3,ACE,CPA3,ACE2,LTF,USP1,USP37,SEC11C,CTSH,MCPT1,TFRC,CASP4
			signal transduction	FGL2,ANXA1,RAP1B,PDE3B,SLC20A1,OLFR994,OLFR1065,OLFR570,IL1RL1,RHEB,LYN,F2RL1,HIVEP2,OLFR1102,NIACR1,GNG3,TLR4,PDK4,RHPN2,TNFRSF11B,JAK2,HIF1A,OLFR1048,ROCK2,OLFR677,OLFR847,MAPK8
			innate immune response	LYN,IL1RL1,LY96,TLR4,F2RL1,CD14,RIPK2,JAK2
			positive regulation of inflammatory response	IL1RL1,ACE,PLA2G4A,TLR4,JAK2
			protein phosphorylation	PDK4,LYN,KIT,TWF1,RIPK2,MAPK8,STK32A,EPHA7,FRK,CHUK,SIK1,JAK2,IGFBP3,ROCK2
			negative regulation of apoptotic process	PLK3,CASP4,CDKN1B,HIF1A,MCL1,MAPK8,BTG2,NEUROD1,GCLM,CTSH,ANXA1
			positive regulation of I-kappaB kinase/NF-kappaB cascade	IL1A,IL1B,F2RL1,CHUK,SLC20A1,RIPK2,TLR4
			positive regulation of cell proliferation	CTSH,CDKN1B,KIT,SOX11,EPCAM,JAK2,CCK,HIF1A,CTGF,LYN,PLA2G4A
		profile 7	transport	SLC12A6,ATP1B3,SERP1,RAB5A,VDAC2,SNAP29,SLC30A4,GOLIM4,SFT2D2,SLC25A40,RANBP2,SNX5,VPS37A,EFCAB4B,KCNJ16,CASC3,SLC25A36,PEA15A,SLC26A2,CLIC6，RAB10,ABCA4,TTPAL,RAB2A,BET1,EPS15,NDUFV2
			small GTPase mediated signal transduction	ARHGAP5,RHOQ,RASGEF1B,RASEF,RAB5A,RAB10,ARL5A,RALA,RAB2A,CDC42
			regulation of translation	RGS2,SARNP,PAIP1,CASC3,FAM129A,PAIP2,EIF4G2
			anti-apoptosis	HSP90B1,PRDX2,SH3GLB1,VEGFA,BAG1,CFDP1,GCLC,PEA15A
			metabolic process	LAP3,GNPNAT1,PDE7A,NUDT10,UCK1,ACSL3,ENPP5,GCNT3,SULT1B1,FBP2,ADAMTS5,MACROD2,KIF5B,MAN1A2,MME,UBE2B,UBE2I,UBE2J2,ACADL
			in utero embryonic development	FOXF1A,UBE2B,AMD1,TMED2,APBA1,EIF2S2,ZFAND5,VEGFA,CHD7
			filopodium assembly	ITGA6,CDC42,SH3GLB1,ARHGAP42
			protein transport	SFT2D2,VPS37A,RAB2A,EPS15,SNX5,BET1,RAB10,SERP1,RASEF,RAB5A,SNAP29,RANBP2
			negative regulation of neuron apoptotic process	GCLC,JUN,PRDX2,HSPH1,SIX1,SET
			monocyte differentiation	VEGFA,JUN,PPARG
			actin cytoskeleton reorganization	HMGB1,DTNBP1,RALA,FLNA
			proteolysis	RNPEP,CPD,ADAMTS5,PRSS23,CAPN13,MME,YME1L1,PLAT,LAP3,PSMA6,LNPEP,PAMR1
			positive regulation of mesenchymal cell proliferation	ARHGAP5,HMGB1,VEGFA,FOXF1A
			response to stress	HSPA8,CASC3,FAM129A,HSP90B1,AHSA1,HSPH1
			cell-cell adhesion	FOXF1A,MPZL2,ITGA6,DSP,CDC42
			regulation of cell shape	PALMD,RHOQ,CFDP1,VEGFA,EPB4.1
			maintenance of chromatin silencing	UBE2B,HDAC2
			cytoplasmic sequestering of protein	FLNA,YWHAB
			epithelial cell differentiation involved in mammary gland alveolus development	FOXF1A,ID2
			positive regulation of smooth muscle cell proliferation	RAB5A,VEGFA,ID2,JUN
